# Supplementary material for: Multielemental Stoichiometry in Plant Organs: A Case Study With the Alpine Herb Gentiana rigescens Across Southwest China
Source: Front Plant Sci. 2020 Apr 28;11:441. doi: 10.3389/fpls.2020.00441 (PMC7198822; doi:10.3389/fpls.2020.00441)
Supplement: DATA SHEET S1 — The dataset for this study. [file Data_Sheet_1.XLSX]

## Sheet: 总表-根
Population	Part	Biomass	IndivSize	BiomassRatio	Altitude	PlantID	Time	Site	Longitude	Latitude	SampleSize	MAP	MAT	C(g/kg)	N(g/kg)	P(g/kg)	K(g/kg)	Ca(g/kg)	Mg(g/kg)	S(g/kg)	Fe(g/kg)	Mn(g/kg)	Cu(mg/kg)	Zn(mg/kg)	C:N	C:P	N:P	C:K	C:Ca	C:Mg	C:S	C:Fe	C:Mn	C:Cu	C:Zn	TestPID	SoilID	TestSID	sC(g/kg)	sN(g/kg)	sP(g/kg)	sK(g/kg)	sCa(g/kg)	sMg(g/kg)	sS(g/kg)	sFe(g/kg)	sMn(g/kg)	sCu(mg/kg)	sZn(mg/kg)
1	Root	0.692231	2.20773	0.313549	2978	55-G	2012-12-18	Nujiang_Yunnan	99.4424	26.5768	52	1043	8.42	435	13.02	1.9659	7.60491	6.50242	2.51578	0.865961	2.21934	0.284838	497.59	90.2117	38.9785	571.621	14.665	185.9	222.994	345.817	1339.55	914.688	6999.59	4662.48	26119.1	2019-3077	S55	2019-2891	6.61	0.61	0.203	33.09	0.0933782	1.60348	0.00536241	3.24225	0.503819	59.2184	71.5252
2	Root	0.944898	4.18691	0.225679	2356	57-G	2012-12-18	Dali_Yunnan	99.6382	25.4927	46	1010.9	13.06	435	11.49	2.18947	7.78587	8.97127	2.07609	0.992955	0.611312	0.160749	804.67	129.006	44.1688	513.251	11.6202	181.579	161.627	419.058	1168.23	3320.72	12402.9	2883.17	18264.7	2019-3081	S57	2019-2892	43.82	2.28	0.466	3.6	0.0692159	0.167764	0.0192643	1.01015	0.0914327	42.2556	17.5218
3	Root	0.530245	1.44271	0.367534	2852	58-G	2012-12-18	Nujiang_Yunnan	99.8557	25.8539	49	898.7	14.64	450	13.42	0.991228	4.84147	3.14153	1.1672	0.832597	0.938579	0.102429	149.471	48.9964	39.1207	1172.79	29.9787	302.078	477.475	771.075	1441.27	2237.43	20135.9	16056.6	49748.6	2019-3085	S58	2019-2893	115.16	6.21	0.949	4.98	0.126491	0.279535	0.0518468	3.5588	0.113332	8.5685	37.0415
4	Root	1.07331	2.45235	0.437666	2821	60-G	2012-12-18	Baoshan_Yunnan	99.7862	24.811	51	1027.5	13.81	442	12.07	0.892343	4.78702	3.20195	0.853899	0.709003	1.44715	0.0722669	322.669	61.4148	42.723	1279.59	29.9508	300.082	460.136	1035.25	1662.43	1425.33	28032.7	7305.74	38983.6	2019-3089	S60	2019-2894	76.89	4.58	0.773	13.2	0.118012	0.490565	0.0489354	5.39908	0.318315	27.6993	67.8103
5	Root	1.14792	2.71013	0.423568	1914	62-G	2012-12-18	Dali_Yunnan	100.47	24.9503	36	837.7	16.03	428	8.88	0.777727	8.80116	4.39713	1.1255	0.906977	1.51083	0.11263	73.884	32.0168	56.2312	1421.67	25.2825	158.047	324.454	760.55	1258.39	1322.01	17416.9	30895.3	72409.8	2019-3093	S62	2019-2895	16.42	1.12	0.436	15.27	0.0314244	0.219745	0.0181974	2.13899	0.101473	11.3458	11.6405
6	Root	1.04158	2.84558	0.366036	2520	63-G	2012-12-18	Pu'er_Yunnan	100.785	24.4945	46	780.3	18.21	444	8.15	0.955096	7.18629	3.83079	1.39069	0.677458	0.592726	0.226599	18.9182	40.2878	63.5583	1200.93	18.8949	200.799	386.343	638.533	1747.71	3495.71	8980.63	125170	59695.5	2019-3097	S63	2019-2896	21.68	1.14	0.386	10.63	0.104004	0.175475	0.0141942	2.1146	1.49064	12.012	37.9379
7	Root	0.625071	3.13047	0.199673	2311	64-G	2012-12-18	Pu'er_Yunnan	101.104	23.9238	31	843.6	18.76	454	10.47	1.33513	9.71077	4.07177	2.19646	1.09562	1.40518	0.292266	289.326	56.9707	50.589	878.438	17.3642	151.945	371.665	413.392	1105.01	1507.75	7119.66	8368.87	43165.5	2019-3101	S64	2019-2897	41.31	2.39	0.398	8.46	0.0449743	0.4361	0.0223774	2.09712	0.0794212	7.39845	29.2824
8	Root	0.545259	1.8695	0.29166	2302	66-G	2012-12-18	Yuxi_Yunnan	101.485	23.9392	41	910.3	14.38	446	6.45	2.21612	5.76095	4.05144	1.78154	0.634161	2.12855	0.142992	1512.8	151.241	80.6718	519.903	6.44466	251.608	366.947	500.691	1875.44	977.815	14295.7	1572.36	15973.4	2019-3105	S66	2019-2898	41.94	3.43	2.42	27.26	0.0571882	0.400992	0.0367334	7.05454	0.969254	37.3145	89.7414
9	Root	1.18201	2.93338	0.402952	2016	67-G	2012-12-18	Yuxi_Yunnan	101.949	23.967	39	836.2	15.12	427	8.21	1.24274	7.91219	6.95879	1.77176	0.813077	2.11592	0.141115	1874.37	190.513	60.678	887.622	14.6284	175.394	204.537	482.006	1400.44	941.747	13868.7	1214.99	12140.4	2019-3109	S67	2019-2899	15.04	0.893	0.293	11.77	0.0505359	0.44095	0.00922649	3.10464	0.108038	11.274	32.002
10	Root	1.14839	2.96302	0.387576	1817	71-G	2012-12-28	Kunming_Yunnan	103.294	25.0494	37	742.9	16.62	458	6.37	0.875161	7.56652	3.06135	1.63578	1.20749	2.14746	0.0844682	21.7835	77.8002	83.8828	1351.94	16.117	196.722	498.691	559.978	1011.46	995.284	24851.6	112134	31887.3	2019-3113	S71	2019-2900	19.82	0.829	0.295	10.65	0.113327	0.278457	0.0120391	1.76953	0.0789579	11.6733	25.4008
11	Root	1.13244	4.16696	0.271767	2144	72-G	2012-12-28	Kunming_Yunnan	103.605	24.7132	52	853.3	14.2	455	7.21	1.08712	9.92017	1.87631	1.38139	0.738618	1.13319	0.052476	13.8445	30.3914	73.6246	1081.22	14.6856	149.065	808.325	658.757	1642.71	1873.77	39740.4	175280	81094.8	2019-3117	S72	2019-2901	73.73	3.29	0.862	18.01	0.271479	0.298352	0.0494532	4.94405	0.160587	21.9544	61.8691
12	Root	0.612267	2.21945	0.275864	2072	81-G	2012-12-28	Qujing_Yunnan	104.174	25.7061	52	999.9	13.58	468	9.74	0.91762	8.68796	2.31719	1.71494	1.50268	4.2213	0.15005	1217.77	198.54	56.0575	1317.54	23.5033	175.07	673.23	545.792	830.515	517.377	14295.3	2049.64	12768.2	2019-3121	S81	2019-2902	33.86	1.29	1.35	5.57	0.0954898	0.327291	0.038884	9.04237	0.715289	135.87	108.335
13	Root	0.604413	1.90548	0.317198	2292	82-G	2013-01-07	Kunming_Yunnan	102.877	25.334	39	762.9	14.5	473	9.49	0.772149	7.81129	2.38704	1.19337	1.03775	1.71225	0.148855	23.5074	47.1888	58.1489	1582.49	27.2144	196.799	660.511	792.711	1215.45	1289.14	14563.9	107314	54294.4	2019-3125	S82	2019-2903	28.99	1.36	0.369	8.53	0.155437	0.223786	0.0182039	1.65193	0.34432	14.1262	31.7961
14	Root	0.855744	3.09604	0.276399	1879	87-G	2013-01-07	Yuxi_Yunnan	102.677	24.392	34	697.67	16.36	488	5.01	0.310004	6.11911	3.06928	1.14665	0.652272	1.02451	0.118434	144.812	48.2065	113.639	4066.61	35.7853	259.188	529.984	851.174	1995.08	2222.85	18885.4	17972.7	54833.6	2019-3129	S87	2019-2904	18.91	1.01	0.194	26.95	0.110748	0.279372	0.0126986	2.85273	0.590087	6.09738	74.4581
15	Root	1.08896	2.66245	0.409007	2318	91-G	2013-01-09	Honghe_Yunnan	103.828	24.515	42	936.4	12.85	433	12.22	2.14992	11.6904	2.56643	1.68046	0.964363	2.89841	0.192012	72.2709	50.6574	41.3393	520.291	12.5858	120.377	562.391	515.336	1197.34	697.165	10335.7	31953.8	46299.6	2019-3133	S91	2019-2905	16.43	1.48	0.851	43.86	0.102944	1.44319	0.0262307	6.20518	0.880828	39.2092	94.5482
16	Root	0.834055	2.80215	0.297648	1891	92-G	2013-01-09	Honghe_Yunnan	103.688	24.4143	40	830.7	15.91	447	11.7	0.610606	8.96535	1.74572	1.07717	1.17527	0.72674	0.224085	18.0716	51.9334	44.5726	1891.15	42.4286	162.041	853.518	829.955	1014.24	2870.35	9142.72	131920	46622.2	2019-3137	S92	2019-2906	10.95	0.603	0.212	7.37	0.0355512	0.272488	0.0126585	2.05414	0.16678	9.26829	37.2195
17	Root	1.20358	2.49168	0.483039	2015	93-G	2013-01-09	Honghe_Yunnan	103.624	24.2545	54	856	15.03	440	8.25	1.02772	7.64216	6.1171	1.28241	1.04353	3.48912	0.137349	14.3701	37.8525	62.2222	1106.01	17.7751	187.12	239.765	686.206	1124.38	588.496	14682.8	163302	62963.6	2019-3141	S93	2019-2907	31.94	2.68	0.579	17.32	0.232237	0.596326	0.0289016	5.14154	0.403585	36.3874	94.8512
18	Root	0.909024	2.3969	0.379249	1993	94-G	2013-01-09	Wenshan_Yunnan	103.741	24.0441	49	906	14.95	442	8.57	0.835734	8.43173	4.26592	1.49757	0.837847	2.72233	0.138773	410.463	84.1449	60.1711	1366.26	22.7063	170.368	345.373	590.291	1406.78	757.683	14598.2	5743.11	28452.9	2019-3145	S94	2019-2908	13.83	1.58	0.404	23.33	0.057157	0.485834	0.00905726	5.06465	0.295656	38.9437	90.1777
19	Root	0.820374	2.28058	0.359722	1788	97-G	2013-01-09	Wenshan_Yunnan	104.142	23.3163	43	1168.3	15.88	456	8.34	0.565216	7.87853	2.52719	1.53213	0.870228	0.828275	0.0690695	19.5687	30.651	63.789	2084.16	32.6727	188.106	601.458	595.25	1397.34	2569.2	30259.4	124280	80584.8	2019-3149	S97	2019-2909	32.32	1.56	0.25	13.77	0.0716766	0.425347	0.0181796	2.50991	0.0902778	4.7619	32.7877
20	Root	1.37225	3.70987	0.369892	1987	100-G	2013-01-09	Honghe_Yunnan	103.731	23.4076	52	1081.5	15.48	451	8.56	0.777052	5.67996	2.00819	1.27571	0.82461	1.46856	0.0651181	11.7207	33.9608	61.4681	1499.36	24.3925	258.057	748.601	707.057	1458.47	1433.15	31743.6	205220	71933.5	2019-3153	S100	2019-2910	39.04	1.93	0.427	11.39	0.0204743	0.224012	0.027831	3.09386	0.0671443	7.6581	28.2609
21	Root	1.19246	2.77011	0.430473	1945	105-G	2013-01-09	Honghe_Yunnan	102.814	23.7787	48	851.8	16.24	417	8.15	0.76567	6.63738	4.30228	1.11906	1.08238	4.8736	0.145185	124.625	65.5698	59.6933	1406.94	23.5695	204.184	323.085	745.268	1027.36	399.295	13164.3	17845.5	34448	2019-3157	S105	2019-2911	34.19	1.47	0.31	4.06	0.106004	0.173425	0.0270472	2.11426	0.150787	10.9252	27.313
22	Root	0.570098	1.72466	0.330556	2205	110-G	2013-01-16	Kunming_Yunnan	102.446	25.3901	45	709.7	15.78	458	8.26	0.798508	7.36405	2.79542	1.48808	1.0974	0.984476	0.114778	16.2634	27.2782	64.6893	1481.72	22.9052	202.131	546.132	615.556	1112.93	2171.04	18288.9	150194	90945.6	2019-3161	S110	2019-2912	9.47	0.434	0.28	7.22	0.124341	0.494146	0.0112683	2.65472	0.239561	17.7561	48.7317
23	Root	1.0566	2.71902	0.388596	1804	113-G	2013-01-16	Chuxiong_Yunnan	101.612	25.6684	30	680.6	18.12	435	9.44	0.774191	6.33354	3.51066	1.02275	0.929505	1.43708	0.210927	188.84	67.2992	53.7606	1451.52	26.9996	223.216	413.028	850.646	1247.98	1412.59	9452.33	12285.5	35011.5	2019-3165	S113	2019-2913	11.17	0.443	0.186	10.62	0.0484257	0.39401	0.00601485	2.909	0.240545	15.198	46.8317
24	Root	1.3243	2.87437	0.460726	1969	114-G	2013-01-16	Chuxiong_Yunnan	101.281	25.0848	49	716.4	16.03	451	7.54	0.415094	9.03538	2.82969	1.86557	0.684608	2.53286	0.182198	302.137	62.1466	69.7834	2806.8	40.2216	162.223	531.27	483.498	1756.72	830.946	11345.2	7961.06	39309	2019-3169	S114	2019-2914	18.97	1.4	0.349	6.94	0.0570513	0.299901	0.0143294	2.07011	1.13772	15.8777	55.1282
25	Root	0.995755	3.02255	0.329442	1945	117-G	2013-01-16	Yuxi_Yunnan	102.257	24.1387	44	742.7	16.16	443	7.68	0.614257	6.92946	2.08829	1.36201	0.70847	0.909291	0.087465	15.9925	27.7533	67.296	1863.09	27.685	207.772	707.118	650.507	1667.44	2273.57	23214.1	147736	86461.2	2019-3173	S117	2019-2915	5.97	0.382	0.128	10.17	0.107516	0.133749	0.0033893	1.19658	0.0760745	11.8823	14.5849
26	Root	0.566753	1.64455	0.344624	2061	133-G	2013-01-23	Qujing_Yunnan	103.606	25.4583	45	845.9	14.76	454	8.58	0.857854	10.918	2.25945	1.7462	2.13375	3.14149	0.106335	11.191	196.063	61.7327	1367.17	22.1466	135.143	669.78	519.985	567.388	674.415	19568.7	216363	12542.7	2019-3177	S133	2019-2916	13.12	1.47	0.467	41.35	0.0854375	1.35714	0.0277786	5.38444	0.222777	23.9773	147.277
27	Root	1.06542	2.40172	0.443606	2258	144-G	2013-01-30	Liangshan_Sichuan	102.358	27.7102	45	1100.1	11.53	450	13.57	1.49886	7.04677	8.87057	1.64097	0.958866	1.76837	0.203255	8.41321	113.139	38.6883	775.589	20.0471	207.542	169.098	548.455	1251.48	1187.53	10147.4	285266	21544.3	2019-3181	S144	2019-2917	73.91	3.27	0.758	8.94	0.106246	0.469842	0.0491536	3.70591	0.274666	14.3213	65.4517
28	Root	0.827972	2.82246	0.293351	2601	146-G	2013-01-30	Liangshan_Sichuan	102.431	27.851	47	1123.8	11.19	434	11.4	1.68531	7.82418	9.12772	2.61896	0.895084	2.31742	0.350502	9.89834	48.2544	44.4152	665.257	14.9781	180.275	158.492	331.429	1292.99	873.962	5675.2	233844	48717.5	2019-3185	S146	2019-2918	10.97	0.911	0.221	22.3	0.067334	2.25149	0.00810774	3.73387	0.54735	16.6283	87.7918
29	Root	0.68615	2.03784	0.336704	1921	148-G	2013-01-30	Liangshan_Sichuan	102.205	28.5242	54	1039	13.77	459	12.84	1.59293	9.72822	7.61102	1.62926	1.52992	1.37655	0.352204	30.5411	167.134	41.7056	744.385	17.8486	153.343	201.024	563.446	800.042	1556.06	5973.09	80154.3	14875.8	2019-3189	S148	2019-2919	30.52	1.03	0.451	21.31	0.170654	0.347714	0.015972	1.84253	0.222966	5.68258	65.8056
30	Root	1.33802	2.59327	0.51596	2807	150-G	2013-01-30	Panzhihua_Sichuan	101.274	27.1597	41	931.1	11.31	443	9.45	1.28614	6.95223	9.50605	1.13317	0.831388	3.08063	0.284095	16.1519	72.6635	54.6914	889.806	16.2696	207.092	155.34	781.875	1420.92	671.076	7146.95	146278	33023.2	2019-3193	S150	2019-2920	43.94	1.65	1.25	12.18	0.205518	0.675624	0.0328743	8.15316	1.53949	61.9002	188.58
31	Root	0.646451	1.56884	0.412056	1663	181-G	2013-10-10	Bijie_Guizhou	105.706	27.1976	35	1161.9	12.3	438	7.22	0.686262	8.99595	6.89146	0.822302	1.16733	2.43281	0.0489771	27.5705	56.9394	70.7756	1648.79	23.296	158.238	211.856	1065.3	1000.58	840.18	40988.5	84728.1	41667.1	2019-3197	S181	2019-2921	57.75	2.68	0.696	15.72	0.239971	0.298574	0.0407155	3.37619	0.0727932	113.999	64.3768
32	Root	0.845794	1.98363	0.426386	1454	182-G	2013-10-10	Bijie_Guizhou	105.932	26.9333	31	1208.9	13.22	437	8.66	0.683247	6.42448	3.21792	0.95008	0.851298	1.11961	0.0501198	7.80085	46.266	58.8722	1652.28	28.0656	221.068	452.673	919.923	1368.89	1821.47	39962.6	298771	51162.5	2019-3201	S182	2019-2922	12.9	0.943	0.25	6.37	0.215531	0.330818	0.0426436	2.78685	0.11149	6.76728	42.3077
33	Root	1.4431	3.52741	0.409111	1895	184-G	2013-10-10	Bijie_Guizhou	105.278	26.7184	48	1203	11.6	454	7.99	0.539093	7.06828	6.94928	1.19437	1.15427	2.11147	0.115421	13.7169	82.8006	66.2912	2175.57	32.8183	208.75	217.768	760.235	1048.85	1003.41	18028.1	176522	29699.9	2019-3205	S184	2019-2923	49.89	2.86	0.935	16.88	0.087	0.47055	0.055795	4.90109	0.64565	113.95	120
34	Root	1.31891	8.73118	0.151057	2473	186-G	2013-10-10	Liupanshui_Guizhou	104.71	26.6415	31	1175.4	8.49	470	7.37	0.587635	4.97679	5.63813	1.05533	0.686636	1.98682	0.0450659	7.1381	76.9676	74.4007	2066.19	27.7711	306.925	277.87	890.714	1825.32	1103.94	47800.3	351167	33076.7	2019-3209	S186	2019-2924	29.91	1.89	0.386	9.3	0.21093	0.658754	0.0442582	4.00207	0.158902	8.16024	111.869
35	Root	1.1899	2.95975	0.402027	1990	189-G	2013-10-10	Bijie_Guizhou	104.635	27.0833	54	994.5	12.73	450	8.23	0.85507	5.7231	3.29192	0.879276	0.963642	3.30785	0.0441046	10.8652	168.27	63.791	1359.54	21.3124	255.543	455.662	1023.57	1245.28	634.854	46763.8	220889	14485.7	2019-3213	S189	2019-2925	64.67	2.83	0.785	5.72	0.106637	0.477845	0.141866	8.03666	0.276652	78.9168	312.692
36	Root	1.3405	2.66966	0.502121	2018	190-G	2013-10-10	Bijie_Guizhou	104.766	27.3059	40	1022.4	12.25	427	7.61	0.593187	6.60848	3.10342	0.930265	1.21791	5.0201	0.0837822	10.343	126.909	65.4621	1859.59	28.4071	209.995	458.633	918.018	934.938	396.938	23359.2	220182	18225	2019-3217	S190	2019-2926	59.45	2.29	0.576	6.15	0.179588	0.500491	0.0821344	5.35877	0.22738	34.6418	102.159
37	Root	1.3868	3.78312	0.366575	1590	199-G	2013-10-24	Guiyang_Guizhou	104.724	26.6396	54	1158.4	9.32	451	8.82	0.541972	4.89916	3.48187	0.842829	0.731932	1.55637	0.255478	11.5272	75.6773	59.6561	2149.71	36.0351	299.184	431.76	1070.21	1643.14	1352.29	8091.04	208665	32280.7	2019-3221	S199	2019-2927	28.23	1.91	0.57	28.86	0.0550645	1.21102	0.0948808	5.38787	1.38595	22.3932	95.6802
38	Root	1.38273	4.43631	0.311685	1598	200-G	2013-11-05	Qianxinan_Guizhou	104.727	25.1169	44	1125.3	15.28	452	8.76	0.825828	6.92138	5.48045	0.923614	0.960371	1.64081	0.179458	47.3873	54.986	60.1979	1413.94	23.4881	212.241	274.916	978.764	1255.07	1285.55	11544.1	50871.6	44526.5	2019-3225	S200	2019-2928	13.08	1.06	0.439	18.45	0.0596037	0.637195	0.0246138	4.08597	0.261687	17.7337	64.5833
39	Root	2.43521	7.09703	0.34313	1800	203-G	2013-11-05	Qianxinan_Guizhou	105.122	25.3828	38	1205.8	14.08	432	5.46	0.678022	5.45201	2.46995	0.956688	0.621938	2.23409	0.117244	9.0787	38.3159	92.3077	1645.96	17.8313	257.519	583.008	903.116	1852.27	902.383	16887.8	253781	61071.3	2019-3229	S203	2019-2929	70.34	4.1	1.31	8.36	0.101086	1.21738	0.149048	9.58019	1.08036	87.5029	194.405
40	Root	1.27026	3.57792	0.355028	1393	204-G	2013-11-05	Qiannan_Guizhou	106.916	26.5593	49	1240.9	12.41	429	6.95	0.98695	6.50955	2.86442	0.953637	0.777438	2.0024	0.0719225	10.0986	49.4604	72.0144	1122.9	15.5928	214.185	499.229	899.713	1471.5	999.801	27338.5	226566	46982	2019-3233
41	Root	2.49151	6.17478	0.403498	1300	205-G	2013-11-05	Qiannan_Guizhou	106.928	26.4608	31	1228.5	13.1	423	7.72	1.39904	7.21271	3.51033	1.29741	0.851002	1.17435	0.204589	11.0621	80.7014	63.9249	781.072	12.2186	190.601	401.672	652.066	1325.5	1680.93	9476.31	203939	28391.7	2019-3237	S205	2019-2930	14.77	0.567	0.154	4.68	0.0472195	0.250394	0.0276919	1.95777	0.0751476	3.44488	27.7559
42	Root	0.931721	2.43128	0.383223	1231	206-G	2013-11-05	Qiandongnan_Guizhou	107.972	26.3996	42	1211.3	12.79	439	8.23	0.656801	5.26155	3.63676	1.08498	0.79986	0.866773	0.278999	9.41364	59.8524	62.2317	1726.68	27.746	271.165	402.373	809.23	1463.59	2363.56	7211.8	248717	39729.7	2019-3241	S206	2019-2931	26.97	2.18	0.405	11.68	0.0737073	0.429561	0.0568732	3.10009	0.281415	4.09756	64.878
43	Root	0.964881	3.23806	0.297981	1577	207-G	2013-11-05	Qiandongnan_Guizhou	108.186	26.3788	47	1327.4	8.46	431	8.72	1.14418	3.74878	3.46374	1.13357	0.745202	1.91403	0.0959016	8.71651	81.0476	57.6644	973.111	16.8754	373.655	414.773	760.432	1542.31	1050.83	20598.4	263714	28805.1	2019-3245	S207	2019-2932	19.88	1.64	0.307	22.09	0.0375125	0.525424	0.0399352	3.74934	0.765354	15.7527	74.327
44	Root	0.941085	3.63116	0.259169	1260	208-G	2013-11-05	Qiandongnan_Guizhou	108.329	26.5601	46	1250.9	11.27	423	9.21	0.790247	3.7463	4.99479	1.23917	0.742635	3.42257	0.30422	13.4023	75.7564	53.5831	1382.8	25.8066	366.962	282.294	682.714	1518.92	576.759	6372.86	168329	30245	2019-3249	S208	2019-2933	50.95	4.27	0.739	22.29	0.13117	0.482399	0.061352	4.84473	0.84233	20.7473	83.825
45	Root	1.98955	5.49754	0.361898	2036	226-G	2013-11-28	Xingyi_Guizhou	104.763	24.9697	55	1202.8	12.54	421	7.18	1.30913	5.00829	3.11375	1.34257	0.885917	9.22877	0.230148	17.094	54.7276	68.4076	830.765	12.1443	273.197	450.69	627.156	1267.24	212.885	8384.09	131352	41668.5	2019-3253
[truncated: 24 more columns]

## Sheet: 总表-茎
Population	Part	Biomass	IndivSize	BiomassRatio	Altitude	PlantID	Time	Site	Longitude	Latitude	SampleSize	MAP	MAT	C(g/kg)	N(g/kg)	P(g/kg)	K(g/kg)	Ca(g/kg)	Mg(g/kg)	S(g/kg)	Fe(g/kg)	Mn(g/kg)	Cu(mg/kg)	Zn(mg/kg)	C:N	C:P	N:P	C:K	C:Ca	C:Mg	C:S	C:Fe	C:Mn	C:Cu	C:Zn	TestPID	SoilID	TestSID	sC(g/kg)	sN(g/kg)	sP(g/kg)	sK(g/kg)	sCa(g/kg)	sMg(g/kg)	sS(g/kg)	sFe(g/kg)	sMn(g/kg)	sCu(mg/kg)	sZn(mg/kg)
1	Stem	0.453169	2.20773	0.205265	2978	55-J	2012-12-18	Nujiang_Yunnan	99.4424	26.5768	52	1043	8.42	466	5.5	1.18661	8.55689	4.84318	1.96117	0.494796	0.779424	0.239772	1557.83	171.297	98.8485	1014.52	10.2633	176.992	320.726	475.227	2511.47	2790.1	8907.77	1595.38	14735.6	2019-3078	S55	2019-2891	6.61	0.61	0.203	33.09	0.0933782	1.60348	0.00536241	3.24225	0.503819	59.2184	71.5252
2	Stem	1.32536	4.18691	0.316547	2356	57-J	2012-12-18	Dali_Yunnan	99.6382	25.4927	46	1010.9	13.06	456	10.84	1.87396	11.6868	9.90986	2.79598	0.864257	1.47912	0.236526	661.901	131.847	49.0775	628.617	12.8087	126.81	153.383	326.182	1406.99	1438.7	8836.23	3674.27	18733.8	2019-3082	S57	2019-2892	43.82	2.28	0.466	3.6	0.0692159	0.167764	0.0192643	1.01015	0.0914327	42.2556	17.5218
3	Stem	0.38998	1.44271	0.27031	2852	58-J	2012-12-18	Nujiang_Yunnan	99.8557	25.8539	49	898.7	14.64	470	10.76	0.814615	7.3156	6.01921	1.80112	0.688252	0.341219	0.195409	1227.27	116.64	50.9603	1490.48	29.2478	208.8	260.278	521.897	1821.04	6427.94	11023.9	2042.48	21826.4	2019-3086	S58	2019-2893	115.16	6.21	0.949	4.98	0.126491	0.279535	0.0518468	3.5588	0.113332	8.5685	37.0415
4	Stem	0.486278	2.45235	0.198291	2821	60-J	2012-12-18	Baoshan_Yunnan	99.7862	24.811	51	1027.5	13.81	464	9.16	0.659716	7.53409	9.70393	1.1857	0.700521	0.520032	0.177624	450.107	70.8333	59.0975	1816.94	30.7449	200.157	159.386	782.662	1766.3	4163.85	11972.8	5497.95	35482.4	2019-3090	S60	2019-2894	76.89	4.58	0.773	13.2	0.118012	0.490565	0.0489354	5.39908	0.318315	27.6993	67.8103
5	Stem	0.733853	2.71013	0.270782	1914	62-J	2012-12-18	Dali_Yunnan	100.47	24.9503	36	837.7	16.03	452	5.29	0.366566	16.4375	6.70691	1.93265	0.431645	0.655006	0.278026	626.779	76.156	99.6849	3185.42	31.9549	89.3687	224.644	467.752	2792.42	3220.33	7451.35	3846.12	32148.9	2019-3094	S62	2019-2895	16.42	1.12	0.436	15.27	0.0314244	0.219745	0.0181974	2.13899	0.101473	11.3458	11.6405
6	Stem	0.876626	2.84558	0.308066	2520	63-J	2012-12-18	Pu'er_Yunnan	100.785	24.4945	46	780.3	18.21	458	6.7	0.797513	12.0792	5.583	1.70096	0.70573	0.307799	0.379009	34.9914	44.1305	79.7512	1483.57	18.6025	123.228	273.449	538.521	1730.6	6943.92	5538.56	69807.7	56215.8	2019-3098	S63	2019-2896	21.68	1.14	0.386	10.63	0.104004	0.175475	0.0141942	2.1146	1.49064	12.012	37.9379
7	Stem	1.06713	3.13047	0.340885	2311	64-J	2012-12-18	Pu'er_Yunnan	101.104	23.9238	31	843.6	18.76	460	9.64	1.2252	14.3585	6.92502	2.60505	1.06055	1.50281	0.49998	320.823	71.231	55.6708	969.909	17.4222	104.12	221.419	353.16	1156.64	1428.44	4216.84	7646.99	34980.1	2019-3102	S64	2019-2897	41.31	2.39	0.398	8.46	0.0449743	0.4361	0.0223774	2.09712	0.0794212	7.39845	29.2824
8	Stem	0.666966	1.8695	0.356762	2302	66-J	2012-12-18	Yuxi_Yunnan	101.485	23.9392	41	910.3	14.38	472	9.39	2.40776	8.57723	8.2108	1.94397	0.872027	1.63966	0.221262	1815.18	200.927	58.6439	506.418	8.63548	178.846	191.617	485.603	1443.38	1343.37	9777.27	1386.82	12724.4	2019-3106	S66	2019-2898	41.94	3.43	2.42	27.26	0.0571882	0.400992	0.0367334	7.05454	0.969254	37.3145	89.7414
9	Stem	0.822423	2.93338	0.280367	2016	67-J	2012-12-18	Yuxi_Yunnan	101.949	23.967	39	836.2	15.12	456	5.91	0.711406	13.372	7.54662	2.40392	0.55793	0.765282	0.256073	1020.96	116.9	90.0169	1655.88	18.3952	110.829	201.415	379.381	2179.48	2780.68	8161.74	2382.07	21129.2	2019-3110	S67	2019-2899	15.04	0.893	0.293	11.77	0.0505359	0.44095	0.00922649	3.10464	0.108038	11.274	32.002
10	Stem	0.965849	2.96302	0.325967	1817	71-J	2012-12-28	Kunming_Yunnan	103.294	25.0494	37	742.9	16.62	464	7.84	0.701054	8.8072	6.91238	1.53181	1.08787	1.5503	0.160119	69.3704	119.264	69.0476	1709.81	24.7627	171.224	223.753	605.82	1137.39	1396.72	13281.8	35673.2	21073.6	2019-3115	S71	2019-2900	19.82	0.829	0.295	10.65	0.113327	0.278457	0.0120391	1.76953	0.0789579	11.6733	25.4008
11	Stem	1.23527	4.16696	0.296444	2144	72-J	2012-12-28	Kunming_Yunnan	103.605	24.7132	52	853.3	14.2	459	8.07	1.01226	13.4826	7.00923	1.85506	1.11495	0.97501	0.137185	223.217	87.525	66.3569	1171.39	17.6529	110.642	218.284	494.863	1097.8	2196.9	15335.1	10966.9	28406.2	2019-3118	S72	2019-2901	73.73	3.29	0.862	18.01	0.271479	0.298352	0.0494532	4.94405	0.160587	21.9544	61.8691
12	Stem	0.716102	2.21945	0.322648	2072	81-J	2012-12-28	Qujing_Yunnan	104.174	25.7061	52	999.9	13.58	477	8.54	0.85221	7.93094	6.53534	1.57634	1.45299	1.38429	0.274387	1563.47	297.911	65.1639	1445.95	22.1894	195.469	243.293	605.201	875.434	1608.04	7967.75	1627.15	8672.9	2019-3122	S81	2019-2902	33.86	1.29	1.35	5.57	0.0954898	0.327291	0.038884	9.04237	0.715289	135.87	108.335
13	Stem	0.571474	1.90548	0.299911	2292	82-J	2013-01-07	Kunming_Yunnan	102.877	25.334	39	762.9	14.5	468	8.58	0.761548	8.31309	6.70187	1.56253	0.946291	1.22374	0.307919	33.3601	85.3649	63.6364	1587.56	24.9473	182.964	232.771	599.028	1318.83	1784.7	6966.12	74820	29696.1	2019-3127	S82	2019-2903	28.99	1.36	0.369	8.53	0.155437	0.223786	0.0182039	1.65193	0.34432	14.1262	31.7961
14	Stem	1.12391	3.09604	0.363014	1879	87-J	2013-01-07	Yuxi_Yunnan	102.677	24.392	34	697.67	16.36	468	6.96	0.387191	7.78246	6.05126	1.26913	0.79591	1.26536	0.235215	307.529	93.755	78.4483	3122.49	39.8032	195.439	257.798	737.511	1568.02	1725.99	9119.3	8116.32	27038.6	2019-3130	S87	2019-2904	18.91	1.01	0.194	26.95	0.110748	0.279372	0.0126986	2.85273	0.590087	6.09738	74.4581
15	Stem	0.973429	2.66245	0.365614	2318	91-J	2013-01-09	Honghe_Yunnan	103.828	24.515	42	936.4	12.85	454	7.25	1.61143	14.8206	9.56712	2.83652	1.01286	1.33674	0.448235	85.7869	88.3674	73.0575	727.821	9.9623	99.5571	158.181	320.11	1195.3	1584.95	4642.28	28225	27828.9	2019-3134	S91	2019-2905	16.43	1.48	0.851	43.86	0.102944	1.44319	0.0262307	6.20518	0.880828	39.2092	94.5482
16	Stem	0.760265	2.80215	0.271315	1891	92-J	2013-01-09	Honghe_Yunnan	103.688	24.4143	40	830.7	15.91	471	9.1	0.59179	9.2598	5.94982	1.7158	1.05562	1.40355	0.627521	24.4188	100.518	60.3846	2056.05	34.0493	165.311	263.874	549.014	1189.82	1566.03	3440.12	102872	25381	2019-3138	S92	2019-2906	10.95	0.603	0.212	7.37	0.0355512	0.272488	0.0126585	2.05414	0.16678	9.26829	37.2195
17	Stem	0.551839	2.49168	0.221473	2015	93-J	2013-01-09	Honghe_Yunnan	103.624	24.2545	54	856	15.03	455	5.51	0.44004	9.23667	8.84264	1.45786	0.87986	0.946707	0.231118	20.8117	43.9122	96.34	2671.16	27.7264	160.096	171.517	624.201	1379.01	2242.86	9023.18	116601	56125.3	2019-3142	S93	2019-2907	31.94	2.68	0.579	17.32	0.232237	0.596326	0.0289016	5.14154	0.403585	36.3874	94.8512
18	Stem	0.667378	2.3969	0.278433	1993	94-J	2013-01-09	Wenshan_Yunnan	103.741	24.0441	49	906	14.95	467	6.78	0.533866	12.8705	8.4813	1.94407	0.801138	0.851837	0.253375	326.145	89.2772	80.3589	2259.78	28.121	117.924	183.541	480.436	1554.46	2558.39	8447.64	7636.69	28334	2019-3146	S94	2019-2908	13.83	1.58	0.404	23.33	0.057157	0.485834	0.00905726	5.06465	0.295656	38.9437	90.1777
19	Stem	0.650514	2.28058	0.285241	1788	97-J	2013-01-09	Wenshan_Yunnan	104.142	23.3163	43	1168.3	15.88	461	7.11	0.438703	9.14331	6.31417	1.68544	0.916855	1.12445	0.21182	15.7605	43.9186	75.6446	2714.63	35.8866	163.863	243.368	547.038	1340.82	1913.24	9975.04	156002	56857	2019-3150	S97	2019-2909	32.32	1.56	0.25	13.77	0.0716766	0.425347	0.0181796	2.50991	0.0902778	4.7619	32.7877
20	Stem	1.01829	3.70987	0.274481	1987	100-J	2013-01-09	Honghe_Yunnan	103.731	23.4076	52	1081.5	15.48	469	7.91	0.720596	9.76256	6.17419	1.68209	0.824076	0.914314	0.219463	15.719	61.0338	69.174	1681.36	24.3063	156.132	253.205	557.64	1517.66	2393.78	9794.73	159128	41623.1	2019-3154	S100	2019-2910	39.04	1.93	0.427	11.39	0.0204743	0.224012	0.027831	3.09386	0.0671443	7.6581	28.2609
21	Stem	0.66121	2.77011	0.238694	1945	105-J	2013-01-09	Honghe_Yunnan	102.814	23.7787	48	851.8	16.24	459	6.77	0.389543	9.13976	9.87795	1.60335	0.951342	0.655248	0.346534	159.856	116.587	79.099	3043.95	38.4828	163.215	154.89	572.553	1286.6	3268.99	6070.82	15313.8	21325.4	2019-3158	S105	2019-2911	34.19	1.47	0.31	4.06	0.106004	0.173425	0.0270472	2.11426	0.150787	10.9252	27.313
22	Stem	0.521282	1.72466	0.302251	2205	110-J	2013-01-16	Kunming_Yunnan	102.446	25.3901	45	709.7	15.78	463	7.35	0.598255	7.23547	6.22374	1.71667	1.06644	1.14235	0.20914	156.78	48.8898	73.4921	1999.29	27.2041	207.969	247.975	539.415	1157.75	1891.43	10146.7	15750.3	51297.4	2019-3162	S110	2019-2912	9.47	0.434	0.28	7.22	0.124341	0.494146	0.0112683	2.65472	0.239561	17.7561	48.7317
23	Stem	0.773747	2.71902	0.284569	1804	113-J	2013-01-16	Chuxiong_Yunnan	101.612	25.6684	30	680.6	18.12	462	7	0.436542	8.72357	5.36626	1.60487	0.682331	0.475331	0.291998	75.1705	74.4886	77	2733.98	35.5063	172.12	286.978	575.746	1805.58	4535.79	7251.77	32778.8	33595.8	2019-3166	S113	2019-2913	11.17	0.443	0.186	10.62	0.0484257	0.39401	0.00601485	2.909	0.240545	15.198	46.8317
24	Stem	0.550031	2.87437	0.191357	1969	114-J	2013-01-16	Chuxiong_Yunnan	101.281	25.0848	49	716.4	16.03	448	7.99	0.434685	8.08826	6.71906	2.24265	0.895845	1.80831	0.329566	182.738	70.4336	65.4151	2662.47	40.7011	180.014	222.253	399.527	1333.56	1156.14	6230.41	13075.2	34453.3	2019-3170	S114	2019-2914	18.97	1.4	0.349	6.94	0.0570513	0.299901	0.0143294	2.07011	1.13772	15.8777	55.1282
25	Stem	1.13767	3.02255	0.376395	1945	117-J	2013-01-16	Yuxi_Yunnan	102.257	24.1387	44	742.7	16.16	470	8.3	0.543459	9.48349	5.84813	1.7239	1.12321	0.709671	0.180277	28.4912	43.1982	66.0643	2234.15	33.8178	161.069	267.892	545.276	1115.85	3090.63	11949.2	87980.5	58933.7	2019-3174	S117	2019-2915	5.97	0.382	0.128	10.17	0.107516	0.133749	0.0033893	1.19658	0.0760745	11.8823	14.5849
26	Stem	0.394496	1.64455	0.23988	2061	133-J	2013-01-23	Qujing_Yunnan	103.606	25.4583	45	845.9	14.76	467	9.18	0.729735	9.08098	7.21788	2.18034	2.2964	2.95235	0.258947	19.689	771.21	59.35	1653.23	27.8555	167.135	215.668	428.374	542.298	738.168	8265.86	126500	3280.02	2019-3178	S133	2019-2916	13.12	1.47	0.467	41.35	0.0854375	1.35714	0.0277786	5.38444	0.222777	23.9773	147.277
27	Stem	0.645942	2.40172	0.26895	2258	144-J	2013-01-30	Liangshan_Sichuan	102.358	27.7102	45	1100.1	11.53	463	13.76	1.4171	13.7757	12.0723	2.45348	1.14781	0.574909	0.2529	12.2701	138.26	39.2563	844.038	21.5007	109.232	127.841	377.423	1075.68	3758.27	8391.01	201248	18139.1	2019-3182	S144	2019-2917	73.91	3.27	0.758	8.94	0.106246	0.469842	0.0491536	3.70591	0.274666	14.3213	65.4517
28	Stem	0.855934	2.82246	0.303258	2601	146-J	2013-01-30	Liangshan_Sichuan	102.431	27.851	47	1123.8	11.19	457	12.97	1.62507	10.0874	12.9657	2.77635	1.24029	1.06598	0.593843	16.7135	83.0726	41.1077	726.481	17.6726	147.238	117.489	329.209	982.564	2000.65	3527.17	145831	29798.2	2019-3186	S146	2019-2918	10.97	0.911	0.221	22.3	0.067334	2.25149	0.00810774	3.73387	0.54735	16.6283	87.7918
29	Stem	0.533826	2.03784	0.261957	1921	148-J	2013-01-30	Liangshan_Sichuan	102.205	28.5242	54	1039	13.77	465	6.69	0.843677	12.3717	6.50931	1.5004	0.686335	0.913766	0.287815	13.4721	147.219	81.0912	1423.83	17.5583	122.154	238.12	619.835	1806.7	2374.79	7404.93	184085	17108.9	2019-3190	S148	2019-2919	30.52	1.03	0.451	21.31	0.170654	0.347714	0.015972	1.84253	0.222966	5.68258	65.8056
30	Stem	0.546183	2.59327	0.210615	2807	150-J	2013-01-30	Panzhihua_Sichuan	101.274	27.1597	41	931.1	11.31	460	9.49	1.24873	10.0108	12.1651	1.5426	0.979964	1.1049	0.309184	40.6217	101.407	56.5508	951.631	16.8279	149.339	126.044	596.394	1251.75	1942.85	6819.02	60394.7	24571	2019-3194	S150	2019-2920	43.94	1.65	1.25	12.18	0.205518	0.675624	0.0328743	8.15316	1.53949	61.9002	188.58
31	Stem	0.43642	1.56884	0.27818	1663	181-J	2013-10-10	Bijie_Guizhou	105.706	27.1976	35	1161.9	12.3	453	5.85	0.573164	17.0399	9.47851	1.03232	1.11578	2.24461	0.115962	10.8007	98.1644	90.3419	2041.74	22.6001	86.4003	159.308	877.633	1082.65	941.81	17904.6	223688	24996.3	2019-3198	S181	2019-2921	57.75	2.68	0.696	15.72	0.239971	0.298574	0.0407155	3.37619	0.0727932	113.999	64.3768
32	Stem	0.514487	1.98363	0.259366	1454	182-J	2013-10-10	Bijie_Guizhou	105.932	26.9333	31	1208.9	13.22	468	7.55	0.556544	13.4291	6.04848	1.30971	0.9001	0.227619	0.121538	5.99492	55.7407	72.3179	2172.34	30.0387	113.261	257.916	714.659	1386.51	9594.96	17648.9	416353	45478.5	2019-3202	S182	2019-2922	12.9	0.943	0.25	6.37	0.215531	0.330818	0.0426436	2.78685	0.11149	6.76728	42.3077
33	Stem	0.921804	3.52741	0.261326	1895	184-J	2013-10-10	Bijie_Guizhou	105.278	26.7184	48	1203	11.6	457	8.7	0.645449	13.0067	10.718	1.1024	1.29228	0.691218	0.231637	14.318	105.828	61.2835	1829.09	29.8463	114.191	142.129	829.104	943.039	3085.38	9042.54	170228	23390.9	2019-3206	S184	2019-2923	49.89	2.86	0.935	16.88	0.087	0.47055	0.055795	4.90109	0.64565	113.95	120
34	Stem	3.65286	8.73118	0.418369	2473	186-J	2013-10-10	Liupanshui_Guizhou	104.71	26.6415	31	1175.4	8.49	477	9.24	0.760148	10.6953	9.76361	1.34047	1.04229	0.959367	0.092494	14.3582	133.167	60.2273	1621.07	26.9158	144.947	162.85	711.689	1220.39	2320.28	23636.7	177182	19402.4	2019-3210	S186	2019-2924	29.91	1.89	0.386	9.3	0.21093	0.658754	0.0442582	4.00207	0.158902	8.16024	111.869
35	Stem	0.822011	2.95975	0.27773	1990	189-J	2013-10-10	Bijie_Guizhou	104.635	27.0833	54	994.5	12.73	453	8.48	0.961771	14.1954	9.79342	1.59612	1.73507	1.60412	0.108993	10.445	320.943	62.3231	1216.77	19.5235	103.713	154.185	567.625	696.225	1317.86	19049.4	231307	7645.43	2019-3214	S189	2019-2925	64.67	2.83	0.785	5.72	0.106637	0.477845	0.141866	8.03666	0.276652	78.9168	312.692
36	Stem	0.81319	2.66966	0.304604	2018	190-J	2013-10-10	Bijie_Guizhou	104.766	27.3059	40	1022.4	12.25	447	9.25	0.71666	16.753	9.38013	1.0407	1.38639	1.90537	0.186868	12.6971	248.396	56.3784	1611.29	28.58	86.716	158.846	859.039	859.789	1094.8	10963.6	187759	9747.53	2019-3218	S190	2019-2926	59.45	2.29	0.576	6.15	0.179588	0.500491	0.0821344	5.35877	0.22738	34.6418	102.159
37	Stem	0.978276	3.78312	0.25859	1590	199-J	2013-10-24	Guiyang_Guizhou	104.724	26.6396	54	1158.4	9.32	459	8.31	0.446276	12.0913	6.82217	1.01662	0.995054	0.851622	0.519724	8.65038	82.1386	64.4404	2656.99	41.2317	123.374	224.269	902.992	1230.08	2515.2	4047.82	282993	30269	2019-3222	S199	2019-2927	28.23	1.91	0.57	28.86	0.0550645	1.21102	0.0948808	5.38787	1.38595	22.3932	95.6802
38	Stem	1.30388	4.43631	0.29391	1598	200-J	2013-11-05	Qianxinan_Guizhou	104.727	25.1169	44	1125.3	15.28	465	6.91	0.481574	8.30365	9.81477	1.23163	0.777057	0.388398	0.529506	795.129	158.681	78.5094	2494.43	31.7723	181.998	157.925	755.095	1595.76	5587.05	4024.98	3118.99	15873	2019-3226	S200	2019-2928	13.08	1.06	0.439	18.45	0.0596037	0.637195	0.0246138	4.08597	0.261687	17.7337	64.5833
39	Stem	2.57762	7.09703	0.363197	1800	203-J	2013-11-05	Qianxinan_Guizhou	105.122	25.3828	38	1205.8	14.08	451	6.25	0.529868	11.569	8.06191	1.47027	0.858799	1.05726	0.313747	8.30008	77.933	84.1867	2198.82	26.1183	126.696	186.474	613.492	1400.41	1990.68	6588.38	289796	31346.4	2019-3230	S203	2019-2929	70.34	4.1	1.31	8.36	0.101086	1.21738	0.149048	9.58019	1.08036	87.5029	194.405
40	Stem	1.24243	3.57792	0.34725	1393	204-J	2013-11-05	Qiannan_Guizhou	106.916	26.5593	49	1240.9	12.41	458	8.12	1.20147	13.1019	8.30753	1.29908	1.14679	1.97953	0.191871	515.991	116.6	65.8046	984.77	14.9651	113.609	183.769	705.116	1065	1079.72	10940.5	4733.93	21276.5	2019-3234
41	Stem	1.84497	6.17478	0.298791	1300	205-J	2013-11-05	Qiannan_Guizhou	106.928	26.4608	31	1228.5	13.1	447	8.79	1.76885	14.28	10.949	1.71471	1.29688	0.573843	0.697968	11.1871	145.513	59.3288	652.824	11.0035	101.733	136.085	521.371	919.128	3635.14	2935.31	213102	16639.4	2019-3238	S205	2019-2930	14.77	0.567	0.154	4.68	0.0472195	0.250394	0.0276919	1.95777	0.0751476	3.44488	27.7559
42	Stem	0.646426	2.43128	0.265879	1231	206-J	2013-11-05	Qiandongnan_Guizhou	107.972	26.3996	42	1211.3	12.79	462	7.53	0.417537	10.1139	5.72814	1.0337	0.614289	0.331008	0.637286	11.7444	88.0231	71.5803	2858.43	39.9332	148.459	268.848	893.878	2005.57	6513.43	3322.69	209802	28430	2019-3242	S206	2019-2931	26.97	2.18	0.405	11.68	0.0737073	0.429561	0.0568732	3.10009	0.281415	4.09756	64.878
43	Stem	1.05634	3.23806	0.326225	1577	207-J	2013-11-05	Qiandongnan_Guizhou	108.186	26.3788	47	1327.4	8.46	465	6.62	0.959261	5.22125	5.23178	1.36061	0.575633	0.45902	0.181639	8.43712	97.3684	81.9486	1252.27	15.2811	289.442	296.266	683.519	2154.15	4727.47	11733.4	293939	25868.2	2019-3246	S207	2019-2932	19.88	1.64	0.307	22.09	0.0375125	0.525424	0.0399352	3.74934	0.765354	15.7527	74.327
44	Stem	1.1146	3.63116	0.306954	1260	208-J	2013-11-05	Qiandongnan_Guizhou	108.329	26.5601	46	1250.9	11.27	465	7.16	0.642498	7.13516	8.68428	2.07544	0.625998	0.549481	0.587171	8.06065	97.7055	75.7682	1869.66	24.676	211.803	178.483	448.098	1980.84	3949.18	3629.69	307667	25779	2019-3250	S208	2019-2933	50.95	4.27	0.739	22.29	0.13117	0.482399	0.061352	4.84473	0.84233	20.7473	83.825
45	Stem	1.6216	5.49754	0.294968	2036	226-J	2013-11-28	Xingyi_Guizhou	104.763	24.9697	55	1202.8	12.54	462	6.35	1.25165	10.3606	6.49579	1.33718	1.06773	1.0787	0.268498	212.775	106.804	84.8819	953.541	11.2337	144.924	237.077	691.008	1153.85	1998.7	7886.45	11580.3	23430.9	2019-3254
[truncated: 24 more columns]

## Sheet: Dataset
Population	Part	Altitude	Time	Site	Longitude	Latitude	MAP	MAT	C(g/kg)	N(g/kg)	P(g/kg)	K(g/kg)	Ca(g/kg)	Mg(g/kg)	S(g/kg)	Fe(g/kg)	Mn(g/kg)	Cu(mg/kg)	Zn(mg/kg)	C:N	C:P	N:P	Soil_C(g/kg)	Soil_N(g/kg)	Soil_P(g/kg)	Soil_K(g/kg)	Soil_Ca(g/kg)	Soil_Mg(g/kg)	Soil_S(g/kg)	Soil_Fe(g/kg)	Soil_Mn(g/kg)	Soil_Cu(mg/kg)	Soil_Zn(mg/kg)	Soil_pH	Soil_OM(g/kg)	Soil_C:N	Soil_C:P	Soil_N:P
1	Flower	2978	2012-12-18	Nujiang_Yunnan	99.4424	26.5768	1043	8.42	450	11.03	2.89219	18.7767	6.06965	3.78144	0.79771	1.35014	0.482503	277.005	102.632	47.5975	401.945	8.44468	6.61	0.61	0.203	33.09	0.0933782	1.60348	0.00536241	3.24225	0.503819	59.2184	71.5252	5.37	11.8588	12.6421	84.1174	6.65376
2	Flower	2356	2012-12-18	Dali_Yunnan	99.6382	25.4927	1010.9	13.06	472	14.16	3.10973	19.4327	6.3081	4.0819	1.12924	0.397723	0.277247	478.146	83.5597	38.8889	392.103	10.0826	43.82	2.28	0.466	3.6	0.0692159	0.167764	0.0192643	1.01015	0.0914327	42.2556	17.5218	4.54	85.3868	22.4225	242.922	10.8338
3	Flower	2852	2012-12-18	Nujiang_Yunnan	99.8557	25.8539	898.7	14.64	468	22.39	2.22615	15.002	6.01728	3.16399	1.35531	0.455587	0.368549	324.544	65.6752	24.3859	543.091	22.2707	115.16	6.21	0.949	4.98	0.126491	0.279535	0.0518468	3.5588	0.113332	8.5685	37.0415	4.03	182.324	21.635	313.484	14.4897
4	Flower	2821	2012-12-18	Baoshan_Yunnan	99.7862	24.811	1027.5	13.81	473	14.62	1.80396	13.8657	7.37881	2.11062	1.2142	0.954747	0.218202	750.925	95.535	37.7451	677.352	17.9454	76.89	4.58	0.773	13.2	0.118012	0.490565	0.0489354	5.39908	0.318315	27.6993	67.8103	4.7	131.304	19.5862	256.963	13.1196
5	Flower	1914	2012-12-18	Dali_Yunnan	100.47	24.9503	837.7	16.03	450	10.33	1.27091	11.7761	6.64443	3.58012	0.864662	0.494806	0.343767	501.531	69.1171	50.8228	914.695	17.9977	16.42	1.12	0.436	15.27	0.0314244	0.219745	0.0181974	2.13899	0.101473	11.3458	11.6405	4.52	27.9351	17.1042	97.2898	5.68807
6	Flower	2520	2012-12-18	Pu'er_Yunnan	100.785	24.4945	780.3	18.21	473	15.95	2.67767	18.8079	5.61751	3.20862	1.44342	0.665123	0.391442	33.5884	41.5425	34.5977	456.336	13.1898	21.68	1.14	0.386	10.63	0.104004	0.175475	0.0141942	2.1146	1.49064	12.012	37.9379	5.14	37.5575	22.1871	145.095	6.5396
7	Flower	2311	2012-12-18	Pu'er_Yunnan	101.104	23.9238	843.6	18.76	468	15.27	1.96828	17.5745	5.05042	4.00556	1.18832	1.11065	0.565137	66.8521	36.1343	35.7564	614.243	17.1786	41.31	2.39	0.398	8.46	0.0449743	0.4361	0.0223774	2.09712	0.0794212	7.39845	29.2824	4.37	73.6781	20.1653	268.134	13.2968
8	Flower	2302	2012-12-18	Yuxi_Yunnan	101.485	23.9392	910.3	14.38	468	14.66	3.83835	14.994	7.51236	2.8172	1.16814	0.873242	0.20689	1194.64	122.358	37.2442	314.979	8.45713	41.94	3.43	2.42	27.26	0.0571882	0.400992	0.0367334	7.05454	0.969254	37.3145	89.7414	4.75	69.185	14.2653	44.7707	3.13843
9	Flower	2016	2012-12-18	Yuxi_Yunnan	101.949	23.967	836.2	15.12	460	12.14	1.71653	15.7005	6.44211	3.88686	1.43148	0.263242	0.250381	224.211	49.1774	44.2065	692.287	15.6603	15.04	0.893	0.293	11.77	0.0505359	0.44095	0.00922649	3.10464	0.108038	11.274	32.002	4.63	26.4381	19.6491	132.605	6.74866
10	Flower	1817	2012-12-28	Kunming_Yunnan	103.294	25.0494	742.9	16.62	463	11.04	1.28635	17.684	6.55521	2.45155	1.36671	0.654202	0.164475	40.9329	56.3932	48.9281	929.828	19.004	19.82	0.829	0.295	10.65	0.113327	0.278457	0.0120391	1.76953	0.0789579	11.6733	25.4008	4.7	35.0369	27.893	173.565	6.22252
11	Flower	2144	2012-12-28	Kunming_Yunnan	103.605	24.7132	853.3	14.2	467	12.64	1.94656	16.1058	5.01848	1.89539	1.34845	1.45366	0.123568	9.97083	33.6118	43.1039	619.769	14.3785	73.73	3.29	0.862	18.01	0.271479	0.298352	0.0494532	4.94405	0.160587	21.9544	61.8691	4.96	122.093	26.1454	220.962	8.45128
12	Flower	2072	2012-12-28	Qujing_Yunnan	104.174	25.7061	999.9	13.58	470	13.1	1.55941	13.0616	3.98521	1.8713	1.55995	0.604117	0.143066	406.928	88.809	41.8575	778.605	18.6013	33.86	1.29	1.35	5.57	0.0954898	0.327291	0.038884	9.04237	0.715289	135.87	108.335	4.54	70.123	30.6227	64.7938	2.11587
13	Flower	2292	2013-01-07	Kunming_Yunnan	102.877	25.334	762.9	14.5	466	10.97	1.36633	17.3502	4.04473	1.75342	0.957666	0.882306	0.165813	13.5842	35.2082	49.5594	881.069	17.778	28.99	1.36	0.369	8.53	0.155437	0.223786	0.0182039	1.65193	0.34432	14.1262	31.7961	4.8	51.5295	24.8689	202.956	8.16105
14	Flower	1879	2013-01-07	Yuxi_Yunnan	102.677	24.392	697.67	16.36	471	11.61	0.922675	14.6279	4.26634	2.00457	1.1585	0.773653	0.263453	209.98	54.511	47.3299	1318.72	27.8623	18.91	1.01	0.194	26.95	0.110748	0.279372	0.0126986	2.85273	0.590087	6.09738	74.4581	4.78	34.623	21.8432	251.808	11.528
15	Flower	2318	2013-01-09	Honghe_Yunnan	103.828	24.515	936.4	12.85	466	14.04	2.44787	17.5319	9.53729	4.11857	1.61643	0.956297	0.407211	93.9213	47.0401	38.7227	491.787	12.7002	16.43	1.48	0.851	43.86	0.102944	1.44319	0.0262307	6.20518	0.880828	39.2092	94.5482	4.8	28.2798	12.9516	49.8756	3.85093
16	Flower	1891	2013-01-09	Honghe_Yunnan	103.688	24.4143	830.7	15.91	467	14.88	0.976687	21.0961	4.7411	2.27188	1.34062	0.344112	0.596786	24.9102	65.7086	36.6151	1235.21	33.735	10.95	0.603	0.212	7.37	0.0355512	0.272488	0.0126585	2.05414	0.16678	9.26829	37.2195	4.38	19.302	21.1857	133.432	6.29818
17	Flower	2015	2013-01-09	Honghe_Yunnan	103.624	24.2545	856	15.03	475	11.4	1.27273	14.0707	6.49707	2.13157	1.56028	0.90124	0.223291	28.3087	35.8257	48.6111	964.134	19.8336	31.94	2.68	0.579	17.32	0.232237	0.596326	0.0289016	5.14154	0.403585	36.3874	94.8512	4.93	55.8044	13.9042	142.507	10.2492
18	Flower	1993	2013-01-09	Wenshan_Yunnan	103.741	24.0441	906	14.95	469	11.86	1.12173	16.536	7.75282	3.48879	1.33691	0.797715	0.409964	35.151	62.3697	46.1355	1080.1	23.4115	13.83	1.58	0.404	23.33	0.057157	0.485834	0.00905726	5.06465	0.295656	38.9437	90.1777	4.66	23.1533	10.212	88.4344	8.65983
19	Flower	1788	2013-01-09	Wenshan_Yunnan	104.142	23.3163	1168.3	15.88	457	16.15	1.66938	17.7822	6.57565	3.7765	1.59173	1.00379	0.298026	18.6869	53.2496	33.0134	707.2	21.4216	32.32	1.56	0.25	13.77	0.0716766	0.425347	0.0181796	2.50991	0.0902778	4.7619	32.7877	4.46	53.281	24.1709	333.973	13.8171
20	Flower	1987	2013-01-09	Honghe_Yunnan	103.731	23.4076	1081.5	15.48	476	13.84	1.58803	17.1769	3.92923	2.07496	1.21641	0.39101	0.174662	7.7433	34.0891	40.1252	774.336	19.298	39.04	1.93	0.427	11.39	0.0204743	0.224012	0.027831	3.09386	0.0671443	7.6581	28.2609	4.22	62.6465	23.5993	236.19	10.0084
21	Flower	1945	2013-01-09	Honghe_Yunnan	102.814	23.7787	851.8	16.24	472	11.65	1.22803	12.973	4.19894	1.65299	1.3191	1.05301	0.266446	157.59	54.2369	47.2675	992.916	21.0063	34.19	1.47	0.31	4.06	0.106004	0.173425	0.0270472	2.11426	0.150787	10.9252	27.313	4.27	57.496	27.1349	284.917	10.5
22	Flower	2205	2013-01-16	Kunming_Yunnan	102.446	25.3901	709.7	15.78	456	12.23	1.54004	14.2874	6.91382	3.44413	1.42119	1.02379	0.153085	41.9355	30.0605	43.4996	764.915	17.5844	9.47	0.434	0.28	7.22	0.124341	0.494146	0.0112683	2.65472	0.239561	17.7561	48.7317	4.61	16.6596	25.457	87.372	3.43214
23	Flower	1804	2013-01-16	Chuxiong_Yunnan	101.612	25.6684	680.6	18.12	472	11.75	1.1718	11.4191	4.17748	2.5778	1.22886	0.394705	0.280164	860.275	135.038	46.8652	1040.56	22.2033	11.17	0.443	0.186	10.62	0.0484257	0.39401	0.00601485	2.909	0.240545	15.198	46.8317	4.64	19.1966	29.4169	155.139	5.27381
24	Flower	1969	2013-01-16	Chuxiong_Yunnan	101.281	25.0848	716.4	16.03	465	10.82	0.768118	19.1014	3.50093	3.09271	0.914403	0.4165	0.20034	31.9084	35.018	50.1386	1563.89	31.1913	18.97	1.4	0.349	6.94	0.0570513	0.299901	0.0143294	2.07011	1.13772	15.8777	55.1282	4.79	32.5533	15.8083	140.418	8.88252
25	Flower	1945	2013-01-16	Yuxi_Yunnan	102.257	24.1387	742.7	16.16	470	15.28	1.74992	18.0301	5.07237	2.71378	1.4427	0.87671	0.224035	17.4578	36.8061	35.8857	693.841	19.3348	5.97	0.382	0.128	10.17	0.107516	0.133749	0.0033893	1.19658	0.0760745	11.8823	14.5849	5.6	10.1186	18.233	120.488	6.60826
26	Flower	2061	2013-01-23	Qujing_Yunnan	103.606	25.4583	845.9	14.76	456	9.97	0.937036	15.7024	7.82934	3.49698	2.38252	1.96008	0.282157	14.328	530.444	53.3601	1257.16	23.5598	13.12	1.47	0.467	41.35	0.0854375	1.35714	0.0277786	5.38444	0.222777	23.9773	147.277	4.56	22.1854	10.4127	72.5767	6.97002
27	Flower	2258	2013-01-30	Liangshan_Sichuan	102.358	27.7102	1100.1	11.53	462	12.72	1.64172	14.8771	7.52033	3.36858	0.90262	0.6768	0.22858	8.58667	65.66	42.3742	726.981	17.1562	73.91	3.27	0.758	8.94	0.106246	0.469842	0.0491536	3.70591	0.274666	14.3213	65.4517	4.36	123.327	26.3695	251.892	9.55239
28	Flower	2601	2013-01-30	Liangshan_Sichuan	102.431	27.851	1123.8	11.19	458	12.7	2.28641	18.4853	5.26041	3.18313	1.1878	0.620627	0.402875	12.6793	42.4005	42.0735	517.478	12.2994	10.97	0.911	0.221	22.3	0.067334	2.25149	0.00810774	3.73387	0.54735	16.6283	87.7918	4.68	21.2955	14.0487	128.232	9.12767
29	Flower	1921	2013-01-30	Liangshan_Sichuan	102.205	28.5242	1039	13.77	456	10.5	2.0669	24.9547	6.0649	2.55714	1.36584	1.21682	0.341119	11.8418	81.8665	50.6667	569.935	11.2487	30.52	1.03	0.451	21.31	0.170654	0.347714	0.015972	1.84253	0.222966	5.68258	65.8056	4.34	52.0878	34.5696	174.819	5.05702
30	Flower	2807	2013-01-30	Panzhihua_Sichuan	101.274	27.1597	931.1	11.31	464	9.62	1.99065	18.7293	5.98943	1.71745	0.972522	0.739009	0.232994	1054.36	141.127	56.2717	602.149	10.7008	43.94	1.65	1.25	12.18	0.205518	0.675624	0.0328743	8.15316	1.53949	61.9002	188.58	4.85	71.2147	31.0687	90.8093	2.92286
31	Flower	1663	2013-10-10	Bijie_Guizhou	105.706	27.1976	1161.9	12.3	470	15.62	1.91201	18.5923	9.3574	2.13581	1.47531	0.805835	0.146217	13.8162	73.4406	35.1046	635.02	18.0894	57.75	2.68	0.696	15.72	0.239971	0.298574	0.0407155	3.37619	0.0727932	113.999	64.3768	4.67	97.0618	25.1399	214.35	8.52627
32	Flower	1454	2013-10-10	Bijie_Guizhou	105.932	26.9333	1208.9	13.22	483	18.43	2.34916	16.5347	6.83315	2.7312	1.56238	0.53076	0.16353	15.5207	58.5243	30.5751	531.148	17.3719	12.9	0.943	0.25	6.37	0.215531	0.330818	0.0426436	2.78685	0.11149	6.76728	42.3077	4.15	22.2714	15.9597	133.3	8.35229
33	Flower	1895	2013-10-10	Bijie_Guizhou	105.278	26.7184	1203	11.6	485	15.94	1.79733	17.2673	8.65311	2.09118	1.58242	0.461924	0.336172	14.3754	70.7816	35.4977	697.097	19.6378	49.89	2.86	0.935	16.88	0.087	0.47055	0.055795	4.90109	0.64565	113.95	120	4.47	82.15	20.3514	137.842	6.77311
34	Flower	2473	2013-10-10	Liupanshui_Guizhou	104.71	26.6415	1175.4	8.49	485	16.53	1.60575	17.1587	5.78884	2.2862	1.29163	0.606802	0.106006	10.9255	84.7056	34.2307	780.27	22.7945	29.91	1.89	0.386	9.3	0.21093	0.658754	0.0442582	4.00207	0.158902	8.16024	111.869	5.02	48.0713	18.463	200.175	10.842
35	Flower	1990	2013-10-10	Bijie_Guizhou	104.635	27.0833	994.5	12.73	489	17.43	2.18656	16.0293	5.49817	2.02591	1.84638	1.77622	0.10683	13.2316	111.249	32.7309	577.734	17.651	64.67	2.83	0.785	5.72	0.106637	0.477845	0.141866	8.03666	0.276652	78.9168	312.692	4.53	106.676	26.6602	212.821	7.98271
36	Flower	2018	2013-10-10	Bijie_Guizhou	104.766	27.3059	1022.4	12.25	470	17.38	1.91053	16.6607	7.26232	1.88412	1.81662	1.18845	0.265136	16.2256	132.097	31.5497	635.515	20.1433	59.45	2.29	0.576	6.15	0.179588	0.500491	0.0821344	5.35877	0.22738	34.6418	102.159	4.21	101.061	30.2875	266.63	8.80332
37	Flower	1590	2013-10-24	Guiyang_Guizhou	104.724	26.6396	1158.4	9.32	480	16.85	1.28349	18.1517	5.5088	1.9389	1.4134	1.19489	0.645667	13.4185	61.881	33.2344	966.119	29.0698	28.23	1.91	0.57	28.86	0.0550645	1.21102	0.0948808	5.38787	1.38595	22.3932	95.6802	4.28	51.9086	17.2435	127.943	7.4198
38	Flower	1598	2013-11-05	Qianxinan_Guizhou	104.727	25.1169	1125.3	15.28	484	12.79	1.78867	13.2425	4.70419	2.2272	1.42857	0.476503	0.486957	54.6661	55.3166	44.1491	699.03	15.8334	13.08	1.06	0.439	18.45	0.0596037	0.637195	0.0246138	4.08597	0.261687	17.7337	64.5833	4.41	22.4623	14.3962	76.9704	5.34657
39	Flower	1800	2013-11-05	Qianxinan_Guizhou	105.122	25.3828	1205.8	14.08	480	21.76	2.65838	15.6967	6.12568	2.38367	1.74374	1.1789	0.352888	13.8254	63.7986	25.7353	466.449	18.1249	70.34	4.1	1.31	8.36	0.101086	1.21738	0.149048	9.58019	1.08036	87.5029	194.405	4.32	119.752	20.0154	138.711	6.93021
40	Flower	1393	2013-11-05	Qiannan_Guizhou	106.916	26.5593	1240.9	12.41	466	20.28	3.27829	15.6698	9.03392	2.97589	1.8272	0.787495	0.275412	1419.92	185.243	26.808	367.214	13.6979
41	Flower	1300	2013-11-05	Qiannan_Guizhou	106.928	26.4608	1228.5	13.1	460	17.24	2.69508	17.2305	8.38206	2.72824	1.8744	0.577338	0.703417	10.8979	80.2558	31.1292	440.926	14.1644	14.77	0.567	0.154	4.68	0.0472195	0.250394	0.0276919	1.95777	0.0751476	3.44488	27.7559	4.17	23.8905	30.3909	247.765	8.1526
42	Flower	1231	2013-11-05	Qiandongnan_Guizhou	107.972	26.3996	1211.3	12.79	470	15.4	1.27127	17.5584	6.29338	2.64465	1.35226	0.866587	0.860757	14.3964	77.8446	35.6061	955.079	26.8235	26.97	2.18	0.405	11.68	0.0737073	0.429561	0.0568732	3.10009	0.281415	4.09756	64.878	4.6	47.239	14.4335	172.031	11.9189
43	Flower	1577	2013-11-05	Qiandongnan_Guizhou	108.186	26.3788	1327.4	8.46	462	17.67	2.5585	10.7837	8.34183	2.66615	1.23433	1.2491	0.325412	12.2673	86.9024	30.5037	466.485	15.2927	19.88	1.64	0.307	22.09	0.0375125	0.525424	0.0399352	3.74934	0.765354	15.7527	74.327	4.35	33.1883	14.1423	167.286	11.8288
44	Flower	1260	2013-11-05	Qiandongnan_Guizhou	108.329	26.5601	1250.9	11.27	466	18.47	2.16015	11.9425	8.07278	2.8074	1.33919	1.34771	0.908688	16.3991	75.943	29.4351	557.291	18.9329	50.95	4.27	0.739	22.29	0.13117	0.482399	0.061352	4.84473	0.84233	20.7473	83.825	4.23	97.7657	13.9208	178.107	12.7943
45	Flower	2036	2013-11-28	Xingyi_Guizhou	104.763	24.9697	1202.8	12.54	480	16.39	2.69355	12.2759	5.40833	2.05571	1.66677	0.626803	0.291446	552.083	103.646	34.1672	460.359	13.4737
1	Leaf	2978	2012-12-18	Nujiang_Yunnan	99.4424	26.5768	1043	8.42	430	11.72	2.51547	15.2723	7.50349	4.56845	0.92534	2.34187	0.549219	909.581	123.018	42.8043	441.6	10.3167	6.61	0.61	0.203	33.09	0.0933782	1.60348	0.00536241	3.24225	0.503819	59.2184	71.5252	5.37	11.8588	12.6421	84.1174	6.65376
2	Leaf	2356	2012-12-18	Dali_Yunnan	99.6382	25.4927	1010.9	13.06	458	10.56	2.86275	20.8247	21.8659	6.72318	1.31845	0.450761	0.684227	492.447	114.382	50.5997	413.297	8.16797	43.82	2.28	0.466	3.6	0.0692159	0.167764	0.0192643	1.01015	0.0914327	42.2556	17.5218	4.54	85.3868	22.4225	242.922	10.8338
3	Leaf	2852	2012-12-18	Nujiang_Yunnan	99.8557	25.8539	898.7	14.64	452	23.13	1.7797	13.9781	11.1611	4.48232	1.48553	0.939409	0.659546	6737.73	472.066	22.7987	656.102	28.7781	115.16	6.21	0.949	4.98	0.126491	0.279535	0.0518468	3.5588	0.113332	8.5685	37.0415	4.03	182.324	21.635	313.484	14.4897
4	Leaf	2821	2012-12-18	Baoshan_Yunnan	99.7862	24.811	1027.5	13.81	460	14.5	0.95994	6.2319	11.0074	2.67419	1.10927	1.29556	0.552399	314.839	55.5645	37.0115	1237.93	33.447	76.89	4.58	0.773	13.2	0.118012	0.490565	0.0489354	5.39908	0.318315	27.6993	67.8103	4.7	131.304	19.5862	256.963	13.1196
5	Leaf	1914	2012-12-18	Dali_Yunnan	100.47	24.9503	837.7	16.03	439	8.56	0.696119	12.1199	9.7145	4.27428	0.734873	2.19347	0.785609	112.341	35.6887	59.8326	1629.15	27.2285	16.42	1.12	0.436	15.27	0.0314244	0.219745	0.0181974	2.13899	0.101473	11.3458	11.6405	4.52	27.9351	17.1042	97.2898	5.68807
6	Leaf	2520	2012-12-18	Pu'er_Yunnan	100.785	24.4945	780.3	18.21	455	13.32	1.68292	15.279	9.38035	4.42272	1.29185	0.685869	0.823143	31.0986	41.4492	39.8524	698.439	17.5257	21.68	1.14	0.386	10.63	0.104004	0.175475	0.0141942	2.1146	1.49064	12.012	37.9379	5.14	37.5575	22.1871	145.095	6.5396
7	Leaf	2311	2012-12-18	Pu'er_Yunnan	101.104	23.9238	843.6	18.76	458	19.11	1.85888	23.5008	6.28219	4.66519	1.50382	1.05165	0.929843	118.114	50.1608	27.9609	636.493	22.7637	41.31	2.39	0.398	8.46	0.0449743	0.4361	0.0223774	2.09712	0.0794212	7.39845	29.2824	4.37	73.6781	20.1653	268.134	13.2968
8	Leaf	2302	2012-12-18	Yuxi_Yunnan	101.485	23.9392	910.3	14.38	458	16.62	3.84693	13.5772	11.5082	3.43127	1.249	1.09315	0.484405	1385.37	166.168	32.15	307.562	9.56645	41.94	3.43	2.42	27.26	0.0571882	0.400992	0.0367334	7.05454	0.969254	37.3145	89.7414	4.75	69.185	14.2653	44.7707	3.13843
9	Leaf	2016	2012-12-18	Yuxi_Yunnan	101.949	23.967	836.2	15.12	448	13.28	1.98145	14.2958	11.2511	6.13926	1.59504	0.444178	0.588215	124.983	41.6166	39.3574	584.083	14.8405	15.04	0.893	0.293	11.77	0.0505359	0.44095	0.00922649	3.10464	0.108038	11.274	32.002	4.63	26.4381	19.6491	132.605	6.74866
10	Leaf	1817	2012-12-28	Kunming_Yunnan	103.294	25.0494	742.9	16.62	446	8.48	0.773482	17.4086	9.33878	3.27986	1.39023	0.894853	0.279031	103.659	93.084	61.3601	1489.58	24.2761	19.82	0.829	0.295	10.65	0.113327	0.278457	0.0120391	1.76953	0.0789579	11.6733	25.4008	4.7	35.0369	27.893	173.565	6.22252
11	Leaf	2144	2012-12-28	Kunming_Yunnan	103.605	24.7132	853.3	14.2	460	11.54	1.32937	16.9723	9.38264	2.62847	1.34359	1.08645	0.277825	11.5802	57.6598	46.5049	893.905	19.2217	73.73	3.29	0.862	18.01	0.271479	0.298352	0.0494532	4.94405	0.160587	21.9544	61.8691	4.96	122.093	26.1454	220.962	8.45128
12	Leaf	2072	2012-12-28	Qujing_Yunnan	104.174	25.7061	999.9	13.58	453	7.95	0.845246	13.7016	9.45524	3.86217	1.4143	0.911906	0.422273	651.005	173.012	66.478	1384.51	20.8266	33.86	1.29	1.35	5.57	0.0954898	0.327291	0.038884	9.04237	0.715289	135.87	108.335	4.54	70.123	30.6227	64.7938	2.11587
13	Leaf	2292	2013-01-07	Kunming_Yunnan	102.877	25.334	762.9	14.5	445	8.87	0.640221	15.8153	9.43706	3.65944	0.842771	1.25161	0.701386	10.9237	78.5542	58.5306	1795.6	30.678	28.99	1.36	0.369	8.53	0.155437	0.223786	0.0182039	1.65193	0.34432	14.1262	31.7961	4.8	51.5295	24.8689	202.956	8.16105
14	Leaf	1879	2013-01-07	Yuxi_Yunnan	102.677	24.392	697.67	16.36	450	8.96	0.446012	17.5943	7.64835	3.07473	0.951323	0.921443	0.558096	267.201	86.7936	58.5938	2606.43	44.4831	18.91	1.01	0.194	26.95	0.110748	0.279372	0.0126986	2.85273	0.590087	6.09738	74.4581	4.78	34.623	21.8432	251.808	11.528
15	Leaf	2318	2013-01-09	Honghe_Yunnan	103.828	24.515	936.4	12.85	432	11.36	1.74589	11.3206	14.6458	5.89301	1.67085	2.85052	0.936523	56.5941	86.8251	44.3662	639.215	14.4077	16.43	1.48	0.851	43.86	0.102944	1.44319	0.0262307	6.20518	0.880828	39.2092	94.5482	4.8	28.2798	12.9516	49.8756	3.85093
16	Leaf	1891	2013-01-09	Honghe_Yunnan	103.688	24.4143	830.7	15.91	443	12.07	0.585122	20.6169	11.3631	5.0176	1.3126	0.592211	1.87733	14.7243	122.567	42.8197	1955.86	45.6767	10.95	0.603	0.212	7.37	0.0355512	0.272488	0.0126585	2.05414	0.16678	9.26829	37.2195	4.38	19.302	21.1857	133.432	6.29818
17	Leaf	2015	2013-01-09	Honghe_Yunnan	103.624	24.2545	856	15.03	460	10.55	0.986825	8.25884	13.982	3.65312	2.41126	1.37985	0.533667	12.1551	59.5662	50.8689	1204.2	23.6726	31.94	2.68	0.579	17.32	0.232237	0.596326	0.0289016	5.14154	0.403585	36.3874	94.8512	4.93	55.8044	13.9042	142.507	10.2492
18	Leaf	1993	2013-01-09	Wenshan_Yunnan	103.741	24.0441	906	14.95	443	10.76	0.689916	13.6077	12.7539	4.6883	1.44248	1.10124	0.659844	38.5754	80.8123	48.0328	1658.78	34.5342	13.83	1.58	0.404	23.33	0.057157	0.485834	0.00905726	5.06465	0.295656	38.9437	90.1777	4.66	23.1533	10.212	88.4344	8.65983
19	Leaf	1788	2013-01-09	Wenshan_Yunnan	104.142	23.3163	1168.3	15.88	437	13.75	0.870661	16.7667	9.21148	5.01862	1.40703	1.50721	0.397776	13.7074	58.1563	37.0788	1296.62	34.9693	32.32	1.56	0.25	13.77	0.0716766	0.425347	0.0181796	2.50991	0.0902778	4.7619	32.7877	4.46	53.281	24.1709	333.973	13.8171
20	Leaf	1987	2013-01-09	Honghe_Yunnan	103.731	23.4076	1081.5	15.48	466	12.43	1.0101	14.7476	8.59405	2.95667	1.09643	0.821756	0.464651	7.98403	65.4291	43.7383	1191.8	27.2484	39.04	1.93	0.427	11.39	0.0204743	0.224012	0.027831	3.09386	0.0671443	7.6581	28.2609	4.22	62.6465	23.5993	236.19	10.0084
21	Leaf	1945	2013-01-09	Honghe_Yunnan	102.814	23.7787	851.8	16.24	454	8.02	0.469073	9.03139	11.9963	4.10542	1.90708	0.726411	0.96369	37.5806	108.992	66.0432	2500.32	37.8589	34.19	1.47	0.31	4.06	0.106004	0.173425	0.0270472	2.11426	0.150787	10.9252	27.313	4.27	57.496	27.1349	284.917	10.5
22	Leaf	2205	2013-01-16	Kunming_Yunnan	102.446	25.3901	709.7	15.78	429	8.01	0.892065	16.3349	18.4993	8.40867	1.49733	2.23585	0.79075	54.7315	47.1491	62.4844	1242.34	19.8824	9.47	0.434	0.28	7.22	0.124341	0.494146	0.0112683	2.65472	0.239561	17.7561	48.7317	4.61	16.6596	25.457	87.372	3.43214
23	Leaf	1804	2013-01-16	Chuxiong_Yunnan	101.612	25.6684	680.6	18.12	452	8.68	0.572442	9.6607	6.91191	3.13314	1.13016	0.575342	0.789666	452.055	70.145	60.7527	2039.8	33.5755	11.17	0.443	0.186	10.62	0.0484257	0.39401	0.00601485	2.909	0.240545	15.198	46.8317	4.64	19.1966	29.4169	155.139	5.27381
24	Leaf	1969	2013-01-16	Chuxiong_Yunnan	101.281	25.0848	716.4	16.03	442	7.46	0.341554	17.5011	6.49435	5.57827	0.587271	0.911554	0.428267	246.375	63.3665	69.1242	3343.06	48.363	18.97	1.4	0.349	6.94	0.0570513	0.299901	0.0143294	2.07011	1.13772	15.8777	55.1282	4.79	32.5533	15.8083	140.418	8.88252
25	Leaf	1945	2013-01-16	Yuxi_Yunnan	102.257	24.1387	742.7	16.16	445	14.08	0.95162	24.4891	12.3558	4.88158	1.75482	0.8701	0.67528	20.2133	69.14	36.8726	1208.03	32.7622	5.97	0.382	0.128	10.17	0.107516	0.133749	0.0033893	1.19658	0.0760745	11.8823	14.5849	5.6	10.1186	18.233	120.488	6.60826
26	Leaf	2061	2013-01-23	Qujing_Yunnan	103.606	25.4583	845.9	14.76	441	8.89	0.755763	12.4887	16.1878	5.41466	2.39705	4.08233	0.398293	18.7684	750	57.874	1507.42	26.0465	13.12	1.47	0.467	41.35	0.0854375	1.35714	0.0277786	5.38444	0.222777	23.9773	147.277	4.56	22.1854	10.4127	72.5767	6.97002
27	Leaf	2258	2013-01-30	Liangshan_Sichuan	102.358	27.7102	1100.1	11.53	470	13.61	1.18578	9.60871	6.97787	2.71572	0.941454	0.792032	0.268705	7.56972	71.7928	40.289	1023.94	25.4149	73.91	3.27	0.758	8.94	0.106246	0.469842	0.0491536	3.70591	0.274666	14.3213	65.4517	4.36	123.327	26.3695	251.892	9.55239
28	Leaf	2601	2013-01-30	Liangshan_Sichuan	102.431	27.851	1123.8	11.19	442	11.92	2.06569	14.7832	10.5361	6.39002	1.14636	0.952419	0.984586	9.48954	58.3567	43.2606	552.76	12.7774	10.97	0.911	0.221	22.3	0.067334	2.25149	0.00810774	3.73387	0.54735	16.6283	87.7918	4.68	21.2955	14.0487	128.232	9.12767
29	Leaf	1921	2013-01-30	Liangshan_Sichuan	102.205	28.5242	1039	13.77	445	10.07	2.44902	17.1393	9.17022	3.86082	1.18097	0.922125	0.590555	11.7945	132.069	51.5558	469.405	9.1048	30.52	1.03	0.451	21.31	0.170654	0.347714	0.015972	1.84253	0.222966	5.68258	65.8056	4.34	52.0878	34.5696	174.819	5.05702
30	Leaf	2807	2013-01-30	Panzhihua_Sichuan	101.274	27.1597	931.1	11.31	463	11.62	2.47182	12.4696	10.3596	2.60647	1.18367	1.16312	0.46595	24.3739	78.6661	46.4859	483.889	10.4094	43.94	1.65	1.25	12.18	0.205518	0.675624	0.0328743	8.15316	1.53949	61.9002	188.58	4.85	71.2147	31.0687	90.8093	2.92286
31	Leaf	1663	2013-10-10	Bijie_Guizhou	105.706	27.1976	1161.9	12.3	447	16.36	1.17463	17.2651	12.9557	2.11693	1.78105	1.53149	0.278079	15.6171	105.114	31.8765	983.076	30.8401	57.75	2.68	0.696	15.72	0.239971	0.298574	0.0407155	3.37619	0.0727932	113.999	64.3768	4.67	97.0618	25.1399	214.35	8.52627
32	Leaf	1454	2013-10-10	Bijie_Guizhou	105.932	26.9333	1208.9	13.22	459	16.79	1.03534	15.0448	14.7667	4.622	2.15946	0.5398	0.5263	10.0533	71.67	31.894	1145.28	35.9088	12.9	0.943	0.25	6.37	0.215531	0.330818	0.0426436	2.78685	0.11149	6.76728	42.3077	4.15	22.2714	15.9597	133.3	8.35229
33	Leaf	1895	2013-10-10	Bijie_Guizhou	105.278	26.7184	1203	11.6	469	16.19	1.00954	15.0048	13.5885	2.915	2.43946	0.7384	0.5951	12.48	96.86	33.7966	1200.13	35.5105	49.89	2.86	0.935	16.88	0.087	0.47055	0.055795	4.90109	0.64565	113.95	120	4.47	82.15	20.3514	137.842	6.77311
34	Leaf	2473	2013-10-10	Liupanshui_Guizhou	104.71	26.6415	1175.4	8.49	471	15.44	1.21637	17.5158	11.6373	3.60621	1.51749	2.16433	0.223146	10.9552	113.307	35.5894	1000.31	28.107	29.91	1.89	0.386	9.3	0.21093	0.658754	0.0442582	4.00207	0.158902	8.16024	111.869	5.02	48.0713	18.463	200.175	10.842
35	Leaf	1990	2013-10-10	Bijie_Guizhou	104.635	27.0833	994.5	12.73	468	18.37	1.6432	16.8335	10.9675	2.78812	3.37281	2.2489	0.219188	14.1657	281.513	29.7224	735.761	24.7544	64.67	2.83	0.785	5.72	0.106637	0.477845	0.141866	8.03666	0.276652	78.9168	312.692	4.53	106.676	26.6602	212.821	7.98271
36	Leaf	2018	2013-10-10	Bijie_Guizhou	104.766	27.3059	1022.4	12.25	452	18.6	1.22838	16.3425	9.17057	2.06077	2.03115	2.51705	0.396811	14.3602	160.489	28.3513	950.575	33.5285	59.45	2.29	0.576	6.15	0.179588	0.500491	0.0821344	5.35877	0.22738	34.6418	102.159	4.21	101.061	30.2875	266.63	8.80332
37	Leaf	1590	2013-10-24	Guiyang_Guizhou	104.724	26.6396	1158.4	9.32	457	17.38	0.730373	12.4898	11.7414	3.21514	2.32962	1.88598	1.43733	10.5417	98.2519	30.677	1616.41	52.6912	28.23	1.91	0.57	28.86	0.0550645	1.21102	0.0948808	5.38787	1.38595	22.3932	95.6802	4.28	51.9086	17.2435	127.943	7.4198
38	Leaf	1598	2013-11-05	Qianxinan_Guizhou	104.727	25.1169	1125.3	15.28	460	9.92	0.969154	11.6674	9.90444	4.26895	1.80662	0.598676	1.27427	165.945	94.8456	54.0995	1226.16	22.6648	13.08	1.06	0.439	18.45	0.0596037	0.637195	0.0246138	4.08597	0.261687	17.7337	64.5833	4.41	22.4623	14.3962	76.9704	5.34657
39	Leaf	1800	2013-11-05	Qianxinan_Guizhou	105.122	25.3828	1205.8	14.08	453	13.03	0.97494	13.5188	11.4085	3.419	2.09146	1.3802	0.7965	9.78667	74.92	40.5602	1200.33	29.5938	70.34	4.1	1.31	8.36	0.101086	1.21738	0.149048	9.58019	1.08036	87.5029	194.405	4.32	119.752	20.0154	138.711	6.93021
40	Leaf	1393	2013-11-05	Qiannan_Guizhou	106.916	26.5593	1240.9	12.41	456	15.33	2.0921	14.9708	13.5795	3.69752	2.21657	0.915834	0.540684	205.438	88.0848	34.7032	563.07	16.2253
41	Leaf	1300	2013-11-05	Qiannan_Guizhou	106.928	26.4608	1228.5	13.1	435	18.16	2.70088	15.8059	17.8833	3.83068	3.13814	0.82504	2.0062	12.6672	149.087	27.946	416.068	14.8883	14.77	0.567	0.154	4.68	0.0472195	0.250394	0.0276919	1.95777	0.0751476	3.44488	27.7559	4.17	23.8905	30.3909	247.765	8.1526
42	Leaf	1231	2013-11-05	Qiandongnan_Guizhou	107.972	26.3996	1211.3	12.79	458	16.21	0.764029	14.5706	10.762	3.86733	1.46773	0.654077	1.65725	11.4309	116.747	32.9632	1548.59	46.9793	26.97	2.18	0.405	11.68	0.0737073	0.429561	0.0568732	3.10009	0.281415	4.09756	64.878	4.6	47.239	14.4335	172.031	11.9189
43	Leaf	1577	2013-11-05	Qiandongnan_Guizhou	108.186	26.3788	1327.4	8.46	453	13.68	1.69144	6.64828	15.5106	4.11842	1.2487	1.3606	0.62638	6.82667	125.08	38.633	691.866	17.9087	19.88	1.64	0.307	22.09	0.0375125	0.525424	0.0399352	3.74934	0.765354	15.7527	74.327	4.35	33.1883	14.1423	167.286	11.8288
44	Leaf	1260	2013-11-05	Qiandongnan_Guizhou	108.329	26.5601	1250.9	11.27	451	14.56	1.11589	6.58516	16.3787	5.42279	1.45384	1.75201	2.05871	10.9145	115.386	36.1378	1044.09	28.8918	50.95	4.27	0.739	22.29	0.13117	0.482399	0.061352	4.84473	0.84233	20.7473	83.825	4.23	97.7657	13.9208	178.107	12.7943
45	Leaf	2036	2013-11-28	Xingyi_Guizhou	104.763	24.9697	1202.8	12.54	460	11.81	1.82747	8.67862	12.0654	3.81212	2.11694	1.23049	0.696039	11.1465	106.31	45.4417	650.262	14.3098
1	Root	2978	2012-12-18	Nujiang_Yunnan	99.4424	26.5768	1043	8.42	435	13.02	1.9659	7.60491	6.50242	2.51578	0.865961	2.21934	0.284838	497.59	90.2117	38.9785	571.621	14.665	6.61	0.61	0.203	33.09	0.0933782	1.60348	0.00536241	3.24225	0.503819	59.2184	71.5252	5.37	11.8588	12.6421	84.1174	6.65376
2	Root	2356	2012-12-18	Dali_Yunnan	99.6382	25.4927	1010.9	13.06	435	11.49	2.18947	7.78587	8.97127	2.07609	0.992955	0.611312	0.160749	804.67	129.006	44.1688	513.251	11.6202	43.82	2.28	0.466	3.6	0.0692159	0.167764	0.0192643	1.01015	0.0914327	42.2556	17.5218	4.54	85.3868	22.4225	242.922	10.8338
3	Root	2852	2012-12-18	Nujiang_Yunnan	99.8557	25.8539	898.7	14.64	450	13.42	0.991228	4.84147	3.14153	1.1672	0.832597	0.938579	0.102429	149.471	48.9964	39.1207	1172.79	29.9787	115.16	6.21	0.949	4.98	0.126491	0.279535	0.0518468	3.5588	0.113332	8.5685	37.0415	4.03	182.324	21.635	313.484	14.4897
4	Root	2821	2012-12-18	Baoshan_Yunnan	99.7862	24.811	1027.5	13.81	442	12.07	0.892343	4.78702	3.20195	0.853899	0.709003	1.44715	0.0722669	322.669	61.4148	42.723	1279.59	29.9508	76.89	4.58	0.773	13.2	0.118012	0.490565	0.0489354	5.39908	0.318315	27.6993	67.8103	4.7	131.304	19.5862	256.963	13.1196
5	Root	1914	2012-12-18	Dali_Yunnan	100.47	24.9503	837.7	16.03	428	8.88	0.777727	8.80116	4.39713	1.1255	0.906977	1.51083	0.11263	73.884	32.0168	56.2312	1421.67	25.2825	16.42	1.12	0.436	15.27	0.0314244	0.219745	0.0181974	2.13899	0.101473	11.3458	11.6405	4.52	27.9351	17.1042	97.2898	5.68807
6	Root	2520	2012-12-18	Pu'er_Yunnan	100.785	24.4945	780.3	18.21	444	8.15	0.955096	7.18629	3.83079	1.39069	0.677458	0.592726	0.226599	18.9182	40.2878	63.5583	1200.93	18.8949	21.68	1.14	0.386	10.63	0.104004	0.175475	0.0141942	2.1146	1.49064	12.012	37.9379	5.14	37.5575	22.1871	145.095	6.5396
7	Root	2311	2012-12-18	Pu'er_Yunnan	101.104	23.9238	843.6	18.76	454	10.47	1.33513	9.71077	4.07177	2.19646	1.09562	1.40518	0.292266	289.326	56.9707	50.589	878.438	17.3642	41.31	2.39	0.398	8.46	0.0449743	0.4361	0.0223774	2.09712	0.0794212	7.39845	29.2824	4.37	73.6781	20.1653	268.134	13.2968
8	Root	2302	2012-12-18	Yuxi_Yunnan	101.485	23.9392	910.3	14.38	446	6.45	2.21612	5.76095	4.05144	1.78154	0.634161	2.12855	0.142992	1512.8	151.241	80.6718	519.903	6.44466	41.94	3.43	2.42	27.26	0.0571882	0.400992	0.0367334	7.05454	0.969254	37.3145	89.7414	4.75	69.185	14.2653	44.7707	3.13843
9	Root	2016	2012-12-18	Yuxi_Yunnan	101.949	23.967	836.2	15.12	427	8.21	1.24274	7.91219	6.95879	1.77176	0.813077	2.11592	0.141115	1874.37	190.513	60.678	887.622	14.6284	15.04	0.893	0.293	11.77	0.0505359	0.44095	0.00922649	3.10464	0.108038	11.274	32.002	4.63	26.4381	19.6491	132.605	6.74866
10	Root	1817	2012-12-28	Kunming_Yunnan	103.294	25.0494	742.9	16.62	458	6.37	0.875161	7.56652	3.06135	1.63578	1.20749	2.14746	0.0844682	21.7835	77.8002	83.8828	1351.94	16.117	19.82	0.829	0.295	10.65	0.113327	0.278457	0.0120391	1.76953	0.0789579	11.6733	25.4008	4.7	35.0369	27.893	173.565	6.22252
11	Root	2144	2012-12-28	Kunming_Yunnan	103.605	24.7132	853.3	14.2	455	7.21	1.08712	9.92017	1.87631	1.38139	0.738618	1.13319	0.052476	13.8445	30.3914	73.6246	1081.22	14.6856	73.73	3.29	0.862	18.01	0.271479	0.298352	0.0494532	4.94405	0.160587	21.9544	61.8691	4.96	122.093	26.1454	220.962	8.45128
12	Root	2072	2012-12-28	Qujing_Yunnan	104.174	25.7061	999.9	13.58	468	9.74	0.91762	8.68796	2.31719	1.71494	1.50268	4.2213	0.15005	1217.77	198.54	56.0575	1317.54	23.5033	33.86	1.29	1.35	5.57	0.0954898	0.327291	0.038884	9.04237	0.715289	135.87	108.335	4.54	70.123	30.6227	64.7938	2.11587
13	Root	2292	2013-01-07	Kunming_Yunnan	102.877	25.334	762.9	14.5	473	9.49	0.772149	7.81129	2.38704	1.19337	1.03775	1.71225	0.148855	23.5074	47.1888	58.1489	1582.49	27.2144	28.99	1.36	0.369	8.53	0.155437	0.223786	0.0182039	1.65193	0.34432	14.1262	31.7961	4.8	51.5295	24.8689	202.956	8.16105
14	Root	1879	2013-01-07	Yuxi_Yunnan	102.677	24.392	697.67	16.36	488	5.01	0.310004	6.11911	3.06928	1.14665	0.652272	1.02451	0.118434	144.812	48.2065	113.639	4066.61	35.7853	18.91	1.01	0.194	26.95	0.110748	0.279372	0.0126986	2.85273	0.590087	6.09738	74.4581	4.78	34.623	21.8432	251.808	11.528
15	Root	2318	2013-01-09	Honghe_Yunnan	103.828	24.515	936.4	12.85	433	12.22	2.14992	11.6904	2.56643	1.68046	0.964363	2.89841	0.192012	72.2709	50.6574	41.3393	520.291	12.5858	16.43	1.48	0.851	43.86	0.102944	1.44319	0.0262307	6.20518	0.880828	39.2092	94.5482	4.8	28.2798	12.9516	49.8756	3.85093
16	Root	1891	2013-01-09	Honghe_Yunnan	103.688	24.4143	830.7	15.91	447	11.7	0.610606	8.96535	1.74572	1.07717	1.17527	0.72674	0.224085	18.0716	51.9334	44.5726	1891.15	42.4286	10.95	0.603	0.212	7.37	0.0355512	0.272488	0.0126585	2.05414	0.16678	9.26829	37.2195	4.38	19.302	21.1857	133.432	6.29818
17	Root	2015	2013-01-09	Honghe_Yunnan	103.624	24.2545	856	15.03	440	8.25	1.02772	7.64216	6.1171	1.28241	1.04353	3.48912	0.137349	14.3701	37.8525	62.2222	1106.01	17.7751	31.94	2.68	0.579	17.32	0.232237	0.596326	0.0289016	5.14154	0.403585	36.3874	94.8512	4.93	55.8044	13.9042	142.507	10.2492
18	Root	1993	2013-01-09	Wenshan_Yunnan	103.741	24.0441	906	14.95	442	8.57	0.835734	8.43173	4.26592	1.49757	0.837847	2.72233	0.138773	410.463	84.1449	60.1711	1366.26	22.7063	13.83	1.58	0.404	23.33	0.057157	0.485834	0.00905726	5.06465	0.295656	38.9437	90.1777	4.66	23.1533	10.212	88.4344	8.65983
19	Root	1788	2013-01-09	Wenshan_Yunnan	104.142	23.3163	1168.3	15.88	456	8.34	0.565216	7.87853	2.52719	1.53213	0.870228	0.828275	0.0690695	19.5687	30.651	63.789	2084.16	32.6727	32.32	1.56	0.25	13.77	0.0716766	0.425347	0.0181796	2.50991	0.0902778	4.7619	32.7877	4.46	53.281	24.1709	333.973	13.8171
20	Root	1987	2013-01-09	Honghe_Yunnan	103.731	23.4076	1081.5	15.48	451	8.56	0.777052	5.67996	2.00819	1.27571	0.82461	1.46856	0.0651181	11.7207	33.9608	61.4681	1499.36	24.3925	39.04	1.93	0.427	11.39	0.0204743	0.224012	0.027831	3.09386	0.0671443	7.6581	28.2609	4.22	62.6465	23.5993	236.19	10.0084
21	Root	1945	2013-01-09	Honghe_Yunnan	102.814	23.7787	851.8	16.24	417	8.15	0.76567	6.63738	4.30228	1.11906	1.08238	4.8736	0.145185	124.625	65.5698	59.6933	1406.94	23.5695	34.19	1.47	0.31	4.06	0.106004	0.173425	0.0270472	2.11426	0.150787	10.9252	27.313	4.27	57.496	27.1349	284.917	10.5
22	Root	2205	2013-01-16	Kunming_Yunnan	102.446	25.3901	709.7	15.78	458	8.26	0.798508	7.36405	2.79542	1.48808	1.0974	0.984476	0.114778	16.2634	27.2782	64.6893	1481.72	22.9052	9.47	0.434	0.28	7.22	0.124341	0.494146	0.0112683	2.65472	0.239561	17.7561	48.7317	4.61	16.6596	25.457	87.372	3.43214
23	Root	1804	2013-01-16	Chuxiong_Yunnan	101.612	25.6684	680.6	18.12	435	9.44	0.774191	6.33354	3.51066	1.02275	0.929505	1.43708	0.210927	188.84	67.2992	53.7606	1451.52	26.9996	11.17	0.443	0.186	10.62	0.0484257	0.39401	0.00601485	2.909	0.240545	15.198	46.8317	4.64	19.1966	29.4169	155.139	5.27381
24	Root	1969	2013-01-16	Chuxiong_Yunnan	101.281	25.0848	716.4	16.03	451	7.54	0.415094	9.03538	2.82969	1.86557	0.684608	2.53286	0.182198	302.137	62.1466	69.7834	2806.8	40.2216	18.97	1.4	0.349	6.94	0.0570513	0.299901	0.0143294	2.07011	1.13772	15.8777	55.1282	4.79	32.5533	15.8083	140.418	8.88252
25	Root	1945	2013-01-16	Yuxi_Yunnan	102.257	24.1387	742.7	16.16	443	7.68	0.614257	6.92946	2.08829	1.36201	0.70847	0.909291	0.087465	15.9925	27.7533	67.296	1863.09	27.685	5.97	0.382	0.128	10.17	0.107516	0.133749	0.0033893	1.19658	0.0760745	11.8823	14.5849	5.6	10.1186	18.233	120.488	6.60826
26	Root	2061	2013-01-23	Qujing_Yunnan	103.606	25.4583	845.9	14.76	454	8.58	0.857854	10.918	2.25945	1.7462	2.13375	3.14149	0.106335	11.191	196.063	61.7327	1367.17	22.1466	13.12	1.47	0.467	41.35	0.0854375	1.35714	0.0277786	5.38444	0.222777	23.9773	147.277	4.56	22.1854	10.4127	72.5767	6.97002
27	Root	2258	2013-01-30	Liangshan_Sichuan	102.358	27.7102	1100.1	11.53	450	13.57	1.49886	7.04677	8.87057	1.64097	0.958866	1.76837	0.203255	8.41321	113.139	38.6883	775.589	20.0471	73.91	3.27	0.758	8.94	0.106246	0.469842	0.0491536	3.70591	0.274666	14.3213	65.4517	4.36	123.327	26.3695	251.892	9.55239
28	Root	2601	2013-01-30	Liangshan_Sichuan	102.431	27.851	1123.8	11.19	434	11.4	1.68531	7.82418	9.12772	2.61896	0.895084	2.31742	0.350502	9.89834	48.2544	44.4152	665.257	14.9781	10.97	0.911	0.221	22.3	0.067334	2.25149	0.00810774	3.73387	0.54735	16.6283	87.7918	4.68	21.2955	14.0487	128.232	9.12767
29	Root	1921	2013-01-30	Liangshan_Sichuan	102.205	28.5242	1039	13.77	459	12.84	1.59293	9.72822	7.61102	1.62926	1.52992	1.37655	0.352204	30.5411	167.134	41.7056	744.385	17.8486	30.52	1.03	0.451	21.31	0.170654	0.347714	0.015972	1.84253	0.222966	5.68258	65.8056	4.34	52.0878	34.5696	174.819	5.05702
30	Root	2807	2013-01-30	Panzhihua_Sichuan	101.274	27.1597	931.1	11.31	443	9.45	1.28614	6.95223	9.50605	1.13317	0.831388	3.08063	0.284095	16.1519	72.6635	54.6914	889.806	16.2696	43.94	1.65	1.25	12.18	0.205518	0.675624	0.0328743	8.15316	1.53949	61.9002	188.58	4.85	71.2147	31.0687	90.8093	2.92286
31	Root	1663	2013-10-10	Bijie_Guizhou	105.706	27.1976	1161.9	12.3	438	7.22	0.686262	8.99595	6.89146	0.822302	1.16733	2.43281	0.0489771	27.5705	56.9394	70.7756	1648.79	23.296	57.75	2.68	0.696	15.72	0.239971	0.298574	0.0407155	3.37619	0.0727932	113.999	64.3768	4.67	97.0618	25.1399	214.35	8.52627
32	Root	1454	2013-10-10	Bijie_Guizhou	105.932	26.9333	1208.9	13.22	437	8.66	0.683247	6.42448	3.21792	0.95008	0.851298	1.11961	0.0501198	7.80085	46.266	58.8722	1652.28	28.0656	12.9	0.943	0.25	6.37	0.215531	0.330818	0.0426436	2.78685	0.11149	6.76728	42.3077	4.15	22.2714	15.9597	133.3	8.35229
33	Root	1895	2013-10-10	Bijie_Guizhou	105.278	26.7184	1203	11.6	454	7.99	0.539093	7.06828	6.94928	1.19437	1.15427	2.11147	0.115421	13.7169	82.8006	66.2912	2175.57	32.8183	49.89	2.86	0.935	16.88	0.087	0.47055	0.055795	4.90109	0.64565	113.95	120	4.47	82.15	20.3514	137.842	6.77311
34	Root	2473	2013-10-10	Liupanshui_Guizhou	104.71	26.6415	1175.4	8.49	470	7.37	0.587635	4.97679	5.63813	1.05533	0.686636	1.98682	0.0450659	7.1381	76.9676	74.4007	2066.19	27.7711	29.91	1.89	0.386	9.3	0.21093	0.658754	0.0442582	4.00207	0.158902	8.16024	111.869	5.02	48.0713	18.463	200.175	10.842
35	Root	1990	2013-10-10	Bijie_Guizhou	104.635	27.0833	994.5	12.73	450	8.23	0.85507	5.7231	3.29192	0.879276	0.963642	3.30785	0.0441046	10.8652	168.27	63.791	1359.54	21.3124	64.67	2.83	0.785	5.72	0.106637	0.477845	0.141866	8.03666	0.276652	78.9168	312.692	4.53	106.676	26.6602	212.821	7.98271
36	Root	2018	2013-10-10	Bijie_Guizhou	104.766	27.3059	1022.4	12.25	427	7.61	0.593187	6.60848	3.10342	0.930265	1.21791	5.0201	0.0837822	10.343	126.909	65.4621	1859.59	28.4071	59.45	2.29	0.576	6.15	0.179588	0.500491	0.0821344	5.35877	0.22738	34.6418	102.159	4.21	101.061	30.2875	266.63	8.80332
37	Root	1590	2013-10-24	Guiyang_Guizhou	104.724	26.6396	1158.4	9.32	451	8.82	0.541972	4.89916	3.48187	0.842829	0.731932	1.55637	0.255478	11.5272	75.6773	59.6561	2149.71	36.0351	28.23	1.91	0.57	28.86	0.0550645	1.21102	0.0948808	5.38787	1.38595	22.3932	95.6802	4.28	51.9086	17.2435	127.943	7.4198
38	Root	1598	2013-11-05	Qianxinan_Guizhou	104.727	25.1169	1125.3	15.28	452	8.76	0.825828	6.92138	5.48045	0.923614	0.960371	1.64081	0.179458	47.3873	54.986	60.1979	1413.94	23.4881	13.08	1.06	0.439	18.45	0.0596037	0.637195	0.0246138	4.08597	0.261687	17.7337	64.5833	4.41	22.4623	14.3962	76.9704	5.34657
39	Root	1800	2013-11-05	Qianxinan_Guizhou	105.122	25.3828	1205.8	14.08	432	5.46	0.678022	5.45201	2.46995	0.956688	0.621938	2.23409	0.117244	9.0787	38.3159	92.3077	1645.96	17.8313	70.34	4.1	1.31	8.36	0.101086	1.21738	0.149048	9.58019	1.08036	87.5029	194.405	4.32	119.752	20.0154	138.711	6.93021
40	Root	1393	2013-11-05	Qiannan_Guizhou	106.916	26.5593	1240.9	12.41	429	6.95	0.98695	6.50955	2.86442	0.953637	0.777438	2.0024	0.0719225	10.0986	49.4604	72.0144	1122.9	15.5928
41	Root	1300	2013-11-05	Qiannan_Guizhou	106.928	26.4608	1228.5	13.1	423	7.72	1.39904	7.21271	3.51033	1.29741	0.851002	1.17435	0.204589	11.0621	80.7014	63.9249	781.072	12.2186	14.77	0.567	0.154	4.68	0.0472195	0.250394	0.0276919	1.95777	0.0751476	3.44488	27.7559	4.17	23.8905	30.3909	247.765	8.1526
42	Root	1231	2013-11-05	Qiandongnan_Guizhou	107.972	26.3996	1211.3	12.79	439	8.23	0.656801	5.26155	3.63676	1.08498	0.79986	0.866773	0.278999	9.41364	59.8524	62.2317	1726.68	27.746	26.97	2.18	0.405	11.68	0.0737073	0.429561	0.0568732	3.10009	0.281415	4.09756	64.878	4.6	47.239	14.4335	172.031	11.9189
43	Root	1577	2013-11-05	Qiandongnan_Guizhou	108.186	26.3788	1327.4	8.46	431	8.72	1.14418	3.74878	3.46374	1.13357	0.745202	1.91403	0.0959016	8.71651	81.0476	57.6644	973.111	16.8754	19.88	1.64	0.307	22.09	0.0375125	0.525424	0.0399352	3.74934	0.765354	15.7527	74.327	4.35	33.1883	14.1423	167.286	11.8288
44	Root	1260	2013-11-05	Qiandongnan_Guizhou	108.329	26.5601	1250.9	11.27	423	9.21	0.790247	3.7463	4.99479	1.23917	0.742635	3.42257	0.30422	13.4023	75.7564	53.5831	1382.8	25.8066	50.95	4.27	0.739	22.29	0.13117	0.482399	0.061352	4.84473	0.84233	20.7473	83.825	4.23	97.7657	13.9208	178.107	12.7943
45	Root	2036	2013-11-28	Xingyi_Guizhou	104.763	24.9697	1202.8	12.54	421	7.18	1.30913	5.00829	3.11375	1.34257	0.885917	9.22877	0.230148	17.094	54.7276	68.4076	830.765	12.1443
1	Stem	2978	2012-12-18	Nujiang_Yunnan	99.4424	26.5768	1043	8.42	466	5.5	1.18661	8.55689	4.84318	1.96117	0.494796	0.779424	0.239772	1557.83	171.297	98.8485	1014.52	10.2633	6.61	0.61	0.203	33.09	0.0933782	1.60348	0.00536241	3.24225	0.503819	59.2184	71.5252	5.37	11.8588	12.6421	84.1174	6.65376
2	Stem	2356	2012-12-18	Dali_Yunnan	99.6382	25.4927	1010.9	13.06	456	10.84	1.87396	11.6868	9.90986	2.79598	0.864257	1.47912	0.236526	661.901	131.847	49.0775	628.617	12.8087	43.82	2.28	0.466	3.6	0.0692159	0.167764	0.0192643	1.01015	0.0914327	42.2556	17.5218	4.54	85.3868	22.4225	242.922	10.8338
3	Stem	2852	2012-12-18	Nujiang_Yunnan	99.8557	25.8539	898.7	14.64	470	10.76	0.814615	7.3156	6.01921	1.80112	0.688252	0.341219	0.195409	1227.27	116.64	50.9603	1490.48	29.2478	115.16	6.21	0.949	4.98	0.126491	0.279535	0.0518468	3.5588	0.113332	8.5685	37.0415	4.03	182.324	21.635	313.484	14.4897
4	Stem	2821	2012-12-18	Baoshan_Yunnan	99.7862	24.811	1027.5	13.81	464	9.16	0.659716	7.53409	9.70393	1.1857	0.700521	0.520032	0.177624	450.107	70.8333	59.0975	1816.94	30.7449	76.89	4.58	0.773	13.2	0.118012	0.490565	0.0489354	5.39908	0.318315	27.6993	67.8103	4.7	131.304	19.5862	256.963	13.1196
5	Stem	1914	2012-12-18	Dali_Yunnan	100.47	24.9503	837.7	16.03	452	5.29	0.366566	16.4375	6.70691	1.93265	0.431645	0.655006	0.278026	626.779	76.156	99.6849	3185.42	31.9549	16.42	1.12	0.436	15.27	0.0314244	0.219745	0.0181974	2.13899	0.101473	11.3458	11.6405	4.52	27.9351	17.1042	97.2898	5.68807
6	Stem	2520	2012-12-18	Pu'er_Yunnan	100.785	24.4945	780.3	18.21	458	6.7	0.797513	12.0792	5.583	1.70096	0.70573	0.307799	0.379009	34.9914	44.1305	79.7512	1483.57	18.6025	21.68	1.14	0.386	10.63	0.104004	0.175475	0.0141942	2.1146	1.49064	12.012	37.9379	5.14	37.5575	22.1871	145.095	6.5396
7	Stem	2311	2012-12-18	Pu'er_Yunnan	101.104	23.9238	843.6	18.76	460	9.64	1.2252	14.3585	6.92502	2.60505	1.06055	1.50281	0.49998	320.823	71.231	55.6708	969.909	17.4222	41.31	2.39	0.398	8.46	0.0449743	0.4361	0.0223774	2.09712	0.0794212	7.39845	29.2824	4.37	73.6781	20.1653	268.134	13.2968
8	Stem	2302	2012-12-18	Yuxi_Yunnan	101.485	23.9392	910.3	14.38	472	9.39	2.40776	8.57723	8.2108	1.94397	0.872027	1.63966	0.221262	1815.18	200.927	58.6439	506.418	8.63548	41.94	3.43	2.42	27.26	0.0571882	0.400992	0.0367334	7.05454	0.969254	37.3145	89.7414	4.75	69.185	14.2653	44.7707	3.13843
9	Stem	2016	2012-12-18	Yuxi_Yunnan	101.949	23.967	836.2	15.12	456	5.91	0.711406	13.372	7.54662	2.40392	0.55793	0.765282	0.256073	1020.96	116.9	90.0169	1655.88	18.3952	15.04	0.893	0.293	11.77	0.0505359	0.44095	0.00922649	3.10464	0.108038	11.274	32.002	4.63	26.4381	19.6491	132.605	6.74866
10	Stem	1817	2012-12-28	Kunming_Yunnan	103.294	25.0494	742.9	16.62	464	7.84	0.701054	8.8072	6.91238	1.53181	1.08787	1.5503	0.160119	69.3704	119.264	69.0476	1709.81	24.7627	19.82	0.829	0.295	10.65	0.113327	0.278457	0.0120391	1.76953	0.0789579	11.6733	25.4008	4.7	35.0369	27.893	173.565	6.22252
11	Stem	2144	2012-12-28	Kunming_Yunnan	103.605	24.7132	853.3	14.2	459	8.07	1.01226	13.4826	7.00923	1.85506	1.11495	0.97501	0.137185	223.217	87.525	66.3569	1171.39	17.6529	73.73	3.29	0.862	18.01	0.271479	0.298352	0.0494532	4.94405	0.160587	21.9544	61.8691	4.96	122.093	26.1454	220.962	8.45128
12	Stem	2072	2012-12-28	Qujing_Yunnan	104.174	25.7061	999.9	13.58	477	8.54	0.85221	7.93094	6.53534	1.57634	1.45299	1.38429	0.274387	1563.47	297.911	65.1639	1445.95	22.1894	33.86	1.29	1.35	5.57	0.0954898	0.327291	0.038884	9.04237	0.715289	135.87	108.335	4.54	70.123	30.6227	64.7938	2.11587
13	Stem	2292	2013-01-07	Kunming_Yunnan	102.877	25.334	762.9	14.5	468	8.58	0.761548	8.31309	6.70187	1.56253	0.946291	1.22374	0.307919	33.3601	85.3649	63.6364	1587.56	24.9473	28.99	1.36	0.369	8.53	0.155437	0.223786	0.0182039	1.65193	0.34432	14.1262	31.7961	4.8	51.5295	24.8689	202.956	8.16105
14	Stem	1879	2013-01-07	Yuxi_Yunnan	102.677	24.392	697.67	16.36	468	6.96	0.387191	7.78246	6.05126	1.26913	0.79591	1.26536	0.235215	307.529	93.755	78.4483	3122.49	39.8032	18.91	1.01	0.194	26.95	0.110748	0.279372	0.0126986	2.85273	0.590087	6.09738	74.4581	4.78	34.623	21.8432	251.808	11.528
15	Stem	2318	2013-01-09	Honghe_Yunnan	103.828	24.515	936.4	12.85	454	7.25	1.61143	14.8206	9.56712	2.83652	1.01286	1.33674	0.448235	85.7869	88.3674	73.0575	727.821	9.9623	16.43	1.48	0.851	43.86	0.102944	1.44319	0.0262307	6.20518	0.880828	39.2092	94.5482	4.8	28.2798	12.9516	49.8756	3.85093
16	Stem	1891	2013-01-09	Honghe_Yunnan	103.688	24.4143	830.7	15.91	471	9.1	0.59179	9.2598	5.94982	1.7158	1.05562	1.40355	0.627521	24.4188	100.518	60.3846	2056.05	34.0493	10.95	0.603	0.212	7.37	0.0355512	0.272488	0.0126585	2.05414	0.16678	9.26829	37.2195	4.38	19.302	21.1857	133.432	6.29818
17	Stem	2015	2013-01-09	Honghe_Yunnan	103.624	24.2545	856	15.03	455	5.51	0.44004	9.23667	8.84264	1.45786	0.87986	0.946707	0.231118	20.8117	43.9122	96.34	2671.16	27.7264	31.94	2.68	0.579	17.32	0.232237	0.596326	0.0289016	5.14154	0.403585	36.3874	94.8512	4.93	55.8044	13.9042	142.507	10.2492
18	Stem	1993	2013-01-09	Wenshan_Yunnan	103.741	24.0441	906	14.95	467	6.78	0.533866	12.8705	8.4813	1.94407	0.801138	0.851837	0.253375	326.145	89.2772	80.3589	2259.78	28.121	13.83	1.58	0.404	23.33	0.057157	0.485834	0.00905726	5.06465	0.295656	38.9437	90.1777	4.66	23.1533	10.212	88.4344	8.65983
19	Stem	1788	2013-01-09	Wenshan_Yunnan	104.142	23.3163	1168.3	15.88	461	7.11	0.438703	9.14331	6.31417	1.68544	0.916855	1.12445	0.21182	15.7605	43.9186	75.6446	2714.63	35.8866	32.32	1.56	0.25	13.77	0.0716766	0.425347	0.0181796	2.50991	0.0902778	4.7619	32.7877	4.46	53.281	24.1709	333.973	13.8171
20	Stem	1987	2013-01-09	Honghe_Yunnan	103.731	23.4076	1081.5	15.48	469	7.91	0.720596	9.76256	6.17419	1.68209	0.824076	0.914314	0.219463	15.719	61.0338	69.174	1681.36	24.3063	39.04	1.93	0.427	11.39	0.0204743	0.224012	0.027831	3.09386	0.0671443	7.6581	28.2609	4.22	62.6465	23.5993	236.19	10.0084
21	Stem	1945	2013-01-09	Honghe_Yunnan	102.814	23.7787	851.8	16.24	459	6.77	0.389543	9.13976	9.87795	1.60335	0.951342	0.655248	0.346534	159.856	116.587	79.099	3043.95	38.4828	34.19	1.47	0.31	4.06	0.106004	0.173425	0.0270472	2.11426	0.150787	10.9252	27.313	4.27	57.496	27.1349	284.917	10.5
22	Stem	2205	2013-01-16	Kunming_Yunnan	102.446	25.3901	709.7	15.78	463	7.35	0.598255	7.23547	6.22374	1.71667	1.06644	1.14235	0.20914	156.78	48.8898	73.4921	1999.29	27.2041	9.47	0.434	0.28	7.22	0.124341	0.494146	0.0112683	2.65472	0.239561	17.7561	48.7317	4.61	16.6596	25.457	87.372	3.43214
23	Stem	1804	2013-01-16	Chuxiong_Yunnan	101.612	25.6684	680.6	18.12	462	7	0.436542	8.72357	5.36626	1.60487	0.682331	0.475331	0.291998	75.1705	74.4886	77	2733.98	35.5063	11.17	0.443	0.186	10.62	0.0484257	0.39401	0.00601485	2.909	0.240545	15.198	46.8317	4.64	19.1966	29.4169	155.139	5.27381
24	Stem	1969	2013-01-16	Chuxiong_Yunnan	101.281	25.0848	716.4	16.03	448	7.99	0.434685	8.08826	6.71906	2.24265	0.895845	1.80831	0.329566	182.738	70.4336	65.4151	2662.47	40.7011	18.97	1.4	0.349	6.94	0.0570513	0.299901	0.0143294	2.07011	1.13772	15.8777	55.1282	4.79	32.5533	15.8083	140.418	8.88252
25	Stem	1945	2013-01-16	Yuxi_Yunnan	102.257	24.1387	742.7	16.16	470	8.3	0.543459	9.48349	5.84813	1.7239	1.12321	0.709671	0.180277	28.4912	43.1982	66.0643	2234.15	33.8178	5.97	0.382	0.128	10.17	0.107516	0.133749	0.0033893	1.19658	0.0760745	11.8823	14.5849	5.6	10.1186	18.233	120.488	6.60826
26	Stem	2061	2013-01-23	Qujing_Yunnan	103.606	25.4583	845.9	14.76	467	9.18	0.729735	9.08098	7.21788	2.18034	2.2964	2.95235	0.258947	19.689	771.21	59.35	1653.23	27.8555	13.12	1.47	0.467	41.35	0.0854375	1.35714	0.0277786	5.38444	0.222777	23.9773	147.277	4.56	22.1854	10.4127	72.5767	6.97002
27	Stem	2258	2013-01-30	Liangshan_Sichuan	102.358	27.7102	1100.1	11.53	463	13.76	1.4171	13.7757	12.0723	2.45348	1.14781	0.574909	0.2529	12.2701	138.26	39.2563	844.038	21.5007	73.91	3.27	0.758	8.94	0.106246	0.469842	0.0491536	3.70591	0.274666	14.3213	65.4517	4.36	123.327	26.3695	251.892	9.55239
28	Stem	2601	2013-01-30	Liangshan_Sichuan	102.431	27.851	1123.8	11.19	457	12.97	1.62507	10.0874	12.9657	2.77635	1.24029	1.06598	0.593843	16.7135	83.0726	41.1077	726.481	17.6726	10.97	0.911	0.221	22.3	0.067334	2.25149	0.00810774	3.73387	0.54735	16.6283	87.7918	4.68	21.2955	14.0487	128.232	9.12767
29	Stem	1921	2013-01-30	Liangshan_Sichuan	102.205	28.5242	1039	13.77	465	6.69	0.843677	12.3717	6.50931	1.5004	0.686335	0.913766	0.287815	13.4721	147.219	81.0912	1423.83	17.5583	30.52	1.03	0.451	21.31	0.170654	0.347714	0.015972	1.84253	0.222966	5.68258	65.8056	4.34	52.0878	34.5696	174.819	5.05702
30	Stem	2807	2013-01-30	Panzhihua_Sichuan	101.274	27.1597	931.1	11.31	460	9.49	1.24873	10.0108	12.1651	1.5426	0.979964	1.1049	0.309184	40.6217	101.407	56.5508	951.631	16.8279	43.94	1.65	1.25	12.18	0.205518	0.675624	0.0328743	8.15316	1.53949	61.9002	188.58	4.85	71.2147	31.0687	90.8093	2.92286
31	Stem	1663	2013-10-10	Bijie_Guizhou	105.706	27.1976	1161.9	12.3	453	5.85	0.573164	17.0399	9.47851	1.03232	1.11578	2.24461	0.115962	10.8007	98.1644	90.3419	2041.74	22.6001	57.75	2.68	0.696	15.72	0.239971	0.298574	0.0407155	3.37619	0.0727932	113.999	64.3768	4.67	97.0618	25.1399	214.35	8.52627
32	Stem	1454	2013-10-10	Bijie_Guizhou	105.932	26.9333	1208.9	13.22	468	7.55	0.556544	13.4291	6.04848	1.30971	0.9001	0.227619	0.121538	5.99492	55.7407	72.3179	2172.34	30.0387	12.9	0.943	0.25	6.37	0.215531	0.330818	0.0426436	2.78685	0.11149	6.76728	42.3077	4.15	22.2714	15.9597	133.3	8.35229
33	Stem	1895	2013-10-10	Bijie_Guizhou	105.278	26.7184	1203	11.6	457	8.7	0.645449	13.0067	10.718	1.1024	1.29228	0.691218	0.231637	14.318	105.828	61.2835	1829.09	29.8463	49.89	2.86	0.935	16.88	0.087	0.47055	0.055795	4.90109	0.64565	113.95	120	4.47	82.15	20.3514	137.842	6.77311
34	Stem	2473	2013-10-10	Liupanshui_Guizhou	104.71	26.6415	1175.4	8.49	477	9.24	0.760148	10.6953	9.76361	1.34047	1.04229	0.959367	0.092494	14.3582	133.167	60.2273	1621.07	26.9158	29.91	1.89	0.386	9.3	0.21093	0.658754	0.0442582	4.00207	0.158902	8.16024	111.869	5.02	48.0713	18.463	200.175	10.842
35	Stem	1990	2013-10-10	Bijie_Guizhou	104.635	27.0833	994.5	12.73	453	8.48	0.961771	14.1954	9.79342	1.59612	1.73507	1.60412	0.108993	10.445	320.943	62.3231	1216.77	19.5235	64.67	2.83	0.785	5.72	0.106637	0.477845	0.141866	8.03666	0.276652	78.9168	312.692	4.53	106.676	26.6602	212.821	7.98271
36	Stem	2018	2013-10-10	Bijie_Guizhou	104.766	27.3059	1022.4	12.25	447	9.25	0.71666	16.753	9.38013	1.0407	1.38639	1.90537	0.186868	12.6971	248.396	56.3784	1611.29	28.58	59.45	2.29	0.576	6.15	0.179588	0.500491	0.0821344	5.35877	0.22738	34.6418	102.159	4.21	101.061	30.2875	266.63	8.80332
37	Stem	1590	2013-10-24	Guiyang_Guizhou	104.724	26.6396	1158.4	9.32	459	8.31	0.446276	12.0913	6.82217	1.01662	0.995054	0.851622	0.519724	8.65038	82.1386	64.4404	2656.99	41.2317	28.23	1.91	0.57	28.86	0.0550645	1.21102	0.0948808	5.38787	1.38595	22.3932	95.6802	4.28	51.9086	17.2435	127.943	7.4198
38	Stem	1598	2013-11-05	Qianxinan_Guizhou	104.727	25.1169	1125.3	15.28	465	6.91	0.481574	8.30365	9.81477	1.23163	0.777057	0.388398	0.529506	795.129	158.681	78.5094	2494.43	31.7723	13.08	1.06	0.439	18.45	0.0596037	0.637195	0.0246138	4.08597	0.261687	17.7337	64.5833	4.41	22.4623	14.3962	76.9704	5.34657
39	Stem	1800	2013-11-05	Qianxinan_Guizhou	105.122	25.3828	1205.8	14.08	451	6.25	0.529868	11.569	8.06191	1.47027	0.858799	1.05726	0.313747	8.30008	77.933	84.1867	2198.82	26.1183	70.34	4.1	1.31	8.36	0.101086	1.21738	0.149048	9.58019	1.08036	87.5029	194.405	4.32	119.752	20.0154	138.711	6.93021
40	Stem	1393	2013-11-05	Qiannan_Guizhou	106.916	26.5593	1240.9	12.41	458	8.12	1.20147	13.1019	8.30753	1.29908	1.14679	1.97953	0.191871	515.991	116.6	65.8046	984.77	14.9651
41	Stem	1300	2013-11-05	Qiannan_Guizhou	106.928	26.4608	1228.5	13.1	447	8.79	1.76885	14.28	10.949	1.71471	1.29688	0.573843	0.697968	11.1871	145.513	59.3288	652.824	11.0035	14.77	0.567	0.154	4.68	0.0472195	0.250394	0.0276919	1.95777	0.0751476	3.44488	27.7559	4.17	23.8905	30.3909	247.765	8.1526
42	Stem	1231	2013-11-05	Qiandongnan_Guizhou	107.972	26.3996	1211.3	12.79	462	7.53	0.417537	10.1139	5.72814	1.0337	0.614289	0.331008	0.637286	11.7444	88.0231	71.5803	2858.43	39.9332	26.97	2.18	0.405	11.68	0.0737073	0.429561	0.0568732	3.10009	0.281415	4.09756	64.878	4.6	47.239	14.4335	172.031	11.9189
43	Stem	1577	2013-11-05	Qiandongnan_Guizhou	108.186	26.3788	1327.4	8.46	465	6.62	0.959261	5.22125	5.23178	1.36061	0.575633	0.45902	0.181639	8.43712	97.3684	81.9486	1252.27	15.2811	19.88	1.64	0.307	22.09	0.0375125	0.525424	0.0399352	3.74934	0.765354	15.7527	74.327	4.35	33.1883	14.1423	167.286	11.8288
44	Stem	1260	2013-11-05	Qiandongnan_Guizhou	108.329	26.5601	1250.9	11.27	465	7.16	0.642498	7.13516	8.68428	2.07544	0.625998	0.549481	0.587171	8.06065	97.7055	75.7682	1869.66	24.676	50.95	4.27	0.739	22.29	0.13117	0.482399	0.061352	4.84473	0.84233	20.7473	83.825	4.23	97.7657	13.9208	178.107	12.7943
45	Stem	2036	2013-11-28	Xingyi_Guizhou	104.763	24.9697	1202.8	12.54	462	6.35	1.25165	10.3606	6.49579	1.33718	1.06773	1.0787	0.268498	212.775	106.804	84.8819	953.541	11.2337
